# Supplementary material for: Impact of Homologous Recombination on Core Genome Evolution and Host Adaptation of Pectobacterium parmentieri
Source: Genome Biol Evol. 2024 Feb 22;16(3):evae032. doi: 10.1093/gbe/evae032 (PMC10946231; doi:10.1093/gbe/evae032)
Supplement: evae032_Supplementary_Data [file evae032_supplementary_data.zip]

Archive with 6 entries (6 files):
- SupplementaryFigures_S1_S2.pdf
- SupplementaryTables_S26_S44_Srains_ClonalFrameML.xlsx
- SupplementaryTables_S2_S25_NODES_ClonalFrameML.xlsx
- SupplementaryTables_S45_S50_Ancestral_recomb_fastGEAR.xlsx
- SupplementaryTables_S51_S76_Recent_recomb_fastGEAR.xlsx
- SupplementaryTable_S1.docx
