# Supplementary material for: Impact of Homologous Recombination on Core Genome Evolution and Host Adaptation of Pectobacterium parmentieri
Source: Genome Biol Evol. 2024 Feb 22;16(3):evae032. doi: 10.1093/gbe/evae032 (PMC10946231; doi:10.1093/gbe/evae032)
Supplement: evae032_Supplementary_Data [file evae032_supplementary_data.zip › SupplementaryTables_S2_S25_NODES_ClonalFrameML.xlsx]

## Sheet: NODE_33
Supplementary table S2. Recombination events inferred by ClonalFrameML in Node 33
Recombination event	Subsystem / gene category	Protein name / Coding DNA sequencing product	Start	End	Length	Gene ID (RAST)
NODE_33_1	Methylglyoxal Metabolism; <br>Methylglyoxal Metabolism; <br>Pyruvate metabolism II: acetyl-CoA, acetogenesis from pyruvate	Aldehyde dehydrogenase (EC 1.2.1.3) CDS	1	93	93	fig|1905730.70.peg.54
NODE_33_2	Methylglyoxal Metabolism; <br>Methylglyoxal Metabolism; <br>Pyruvate metabolism II: acetyl-CoA, acetogenesis from pyruvate	Aldehyde dehydrogenase (EC 1.2.1.3) CDS	1	197	197	fig|1905730.70.peg.54
NODE_33_3	- none -	[4Fe-4S] cluster assembly scaffold protein Mrp (=ApbC) CDS	1	87	87	fig|1905730.70.peg.70
NODE_33_4	F0F1-type ATP synthase	ATP synthase alpha chain (EC 3.6.3.14) CDS	1	108	108	fig|1905730.70.peg.135
NODE_33_5	- none -	Cellulose synthase operon protein C CDS	1	81	81	fig|1905730.70.peg.160
NODE_33_6	Fermentations: Mixed acid	Pyruvate formate-lyase activating enzyme (EC 1.97.1.4) CDS	1	44	44	fig|1905730.70.peg.316
NODE_33_7	Cysteine Biosynthesis	Sulfite reductase [NADPH] hemoprotein beta-component (EC 1.8.1.2) CDS	1	71	71	fig|1905730.70.peg.343
NODE_33_8	Cysteine Biosynthesis	Sulfite reductase [NADPH] flavoprotein alpha-component (EC 1.8.1.2) CDS	1	380	380	fig|1905730.70.peg.344
NODE_33_9	Citrate Metabolism, Transport, and Regulation	C4-dicarboxylate transporter DcuC (TC 2.A.61.1.1) CDS	1	128	128	fig|1905730.70.peg.372
NODE_33_10	Fatty Acid Biosynthesis FASII	Enoyl-[acyl-carrier-protein] reductase [NADH] (EC 1.3.1.9) CDS	1	46	46	fig|1905730.70.peg.482
NODE_33_11	Glutathione: Biosynthesis and gamma-glutamyl cycle	Gamma-glutamyltranspeptidase (EC 2.3.2.2) @ Glutathione hydrolase (EC 3.4.19.13) CDS	1	403	403	fig|1905730.70.peg.614
NODE_33_13	- none -	Uncharacterized outer membrane protein YaiW CDS	1	102	102	fig|1905730.70.peg.696
NODE_33_14	- none -	Uncharacterized outer membrane protein YaiW CDS	1	90	90	fig|1905730.70.peg.696
NODE_33_15	- none -	ABC transporter, substrate-binding protein (cluster 1, maltose/g3p/polyamine/iron) CDS	1	585	585	fig|1905730.70.peg.723
NODE_33_16	- none -	ABC transporter, permease protein (cluster 3, basic aa/glutamine/opines) CDS	1	222	222	fig|1905730.70.peg.1049
NODE_33_17	- none -	Uncharacterized metabolite ABC transporter in Enterobacteriaceae, permease protein EC-YbbP CDS	1	291	291	fig|1905730.70.peg.1069
NODE_33_18	- none -	Uncharacterized metabolite ABC transporter in Enterobacteriaceae, permease protein EC-YbbP CDS	1	33	33	fig|1905730.70.peg.1069
NODE_33_20	- none -	T6SS component TssA (ImpA) CDS	1	252	252	fig|1905730.70.peg.1298
NODE_33_21	- none -	Outer membrane protein CDS	1	42	42	fig|1905730.70.peg.1349
NODE_33_22	- none -	L-galactonate-5-dehydrogenase CDS	1	568	568	fig|1905730.70.peg.1600
NODE_33_23	- none -	L-galactonate transporter CDS	1	72	72	fig|1905730.70.peg.1602
NODE_33_24	- none -	L-lactate dehydrogenase CDS	1	75	75	fig|1905730.70.peg.1615
NODE_33_26	- none -	Tol-Pal system beta propeller repeat protein TolB CDS	1	109	109	fig|1905730.70.peg.2494
NODE_33_27	- none -	Tol-Pal system beta propeller repeat protein TolB CDS	1	43	43	fig|1905730.70.peg.2494
NODE_33_28	- none -	Tol-Pal system beta propeller repeat protein TolB CDS	1	41	41	fig|1905730.70.peg.2494
NODE_33_29	pyrimidine conversions	Uracil phosphoribosyltransferase (EC 2.4.2.9) CDS	1	84	84	fig|1905730.70.peg.2582
NODE_33_30	- none -	Uracil permease @ Uracil:proton symporter UraA CDS	1	117	117	fig|1905730.70.peg.2583
NODE_33_31	D-Galacturonate and D-Glucuronate Utilization	Altronate oxidoreductase (EC 1.1.1.58) CDS	1	167	167	fig|1905730.70.peg.2596
NODE_33_32	- none -	hypothetical protein CDS	1	33	33	fig|1905730.70.peg.2685
NODE_33_33	- none -	Putative formate dehydrogenase oxidoreductase protein CDS	1	495	495	fig|1905730.70.peg.2700

## Sheet: NODE_36
Supplementary table S3. Recombination events inferred by ClonalFrameML in Node 36
Recombination event	Subsystem / gene category	Protein name / Coding DNA sequencing product	Start	End	Length	Gene ID (RAST)
NODE_36_2	- none -	Cellulose synthase operon protein C CDS	1	43	43	fig|1905730.70.peg.160
NODE_36_3	- none -	Cellulose synthase operon protein C CDS	1	54	54	fig|1905730.70.peg.160
NODE_36_4	- none -	ADP-ribose pyrophosphatase of COG1058 family (EC 3.6.1.13) / Nicotinamide-nucleotide amidase paralog YfaY, no functional activity CDS	1	585	585	fig|1905730.70.peg.252
NODE_36_5	Cysteine Biosynthesis	Sulfite reductase [NADPH] hemoprotein beta-component (EC 1.8.1.2) CDS	1	344	344	fig|1905730.70.peg.343
NODE_36_6	Cysteine Biosynthesis	Sulfite reductase [NADPH] hemoprotein beta-component (EC 1.8.1.2) CDS	1	31	31	fig|1905730.70.peg.343
NODE_36_7	- none -	Transcriptional regulator, LacI family CDS	1	81	81	fig|1905730.70.peg.351
NODE_36_9	- none -	Murein DD-endopeptidase MepH CDS	1	107	107	fig|1905730.70.peg.689
NODE_36_10	- none -	Similar to citrate lyase beta subunit CDS	1	195	195	fig|1905730.70.peg.924
NODE_36_11	- none -	VgrG protein CDS	1	220	220	fig|1905730.70.peg.1235
NODE_36_12	- none -	L-galactonate transporter CDS	1	60	60	fig|1905730.70.peg.1602
NODE_36_14	- none -	Tol-Pal system beta propeller repeat protein TolB CDS	1	85	85	fig|1905730.70.peg.2494
NODE_36_15	- none -	Tol-Pal system beta propeller repeat protein TolB CDS	1	96	96	fig|1905730.70.peg.2494
NODE_36_16	- none -	Lipid III flippase CDS	1	647	647	fig|1905730.70.peg.2612
NODE_36_17	- none -	Putative formate dehydrogenase oxidoreductase protein CDS	1	231	231	fig|1905730.70.peg.2700
NODE_36_18	- none -	Putative formate dehydrogenase oxidoreductase protein CDS	1	380	380	fig|1905730.70.peg.2700

## Sheet: NODE_37
Supplementary table S4. Recombination events inferred by ClonalFrameML in Node 37
Recombination event	Subsystem / gene category	Protein name / Coding DNA sequencing product	Start	End	Length	Gene ID (RAST)
NODE_37_1	Glyoxylate bypass	Isocitrate lyase (EC 4.1.3.1) CDS	1	162	162	fig|1905730.70.peg.16
NODE_37_3	- none -	Putative lipase/esterase CDS	1	133	133	fig|1905730.70.peg.43
NODE_37_4	tRNA aminoacylation, Ala	Alanyl-tRNA synthetase (EC 6.1.1.7) CDS	1	162	162	fig|1905730.70.peg.53
NODE_37_5	Alanine biosynthesis; <br>Pyruvate Alanine Serine Interconversions	Alanine racemase (EC 5.1.1.1) CDS	1	159	159	fig|1905730.70.peg.55
NODE_37_6	- none -	Integral membrane protein TerC CDS	1	117	117	fig|1905730.70.peg.58
NODE_37_7	Murein Hydrolases; <br>Recycling of Peptidoglycan Amino Acids	N-acetylmuramoyl-L-alanine amidase (EC 3.5.1.28) CDS	1	87	87	fig|1905730.70.peg.59
NODE_37_8	Murein Hydrolases; <br>Recycling of Peptidoglycan Amino Acids	N-acetylmuramoyl-L-alanine amidase (EC 3.5.1.28) CDS	1	48	48	fig|1905730.70.peg.59
NODE_37_9	Murein Hydrolases; <br>Recycling of Peptidoglycan Amino Acids	N-acetylmuramoyl-L-alanine amidase (EC 3.5.1.28) CDS	1	30	30	fig|1905730.70.peg.59
NODE_37_10	- none -	Unknown pentose isomerase ECA1953 CDS	1	90	90	fig|1905730.70.peg.75
NODE_37_11	- none -	Aerobic respiration control response regulator ArcA CDS	1	60	60	fig|1905730.70.peg.89
NODE_37_12	- none -	Aerobic respiration control response regulator ArcA CDS	1	174	174	fig|1905730.70.peg.89
NODE_37_13	- none -	N-acetylglutamate synthase (EC 2.3.1.1) CDS	1	77	77	fig|1905730.70.peg.90
NODE_37_14	- none -	N-acetyl-gamma-glutamyl-phosphate reductase (EC 1.2.1.38) CDS	1	141	141	fig|1905730.70.peg.91
NODE_37_15	Lipid A-Ara4N pathway ( Polymyxin resistance ); <br>Lipid A-Ara4N pathway ( Polymyxin resistance )	UDP-4-amino-4-deoxy-L-arabinose formyltransferase (EC 2.1.2.13) / UDP-glucuronic acid oxidase (UDP-4-keto-hexauronic acid decarboxylating) (EC 1.1.1.305) CDS	1	59	59	fig|1905730.70.peg.103
NODE_37_16	- none -	AscBF operon repressor CDS	1	147	147	fig|1905730.70.peg.121
NODE_37_17	Glutamine, Glutamate, Aspartate and Asparagine Biosynthesis	Aspartate--ammonia ligase (EC 6.3.1.1) CDS	1	183	183	fig|1905730.70.peg.124
NODE_37_20	Alanine biosynthesis; <br>Branched-Chain Amino Acid Biosynthesis; <br>Pyruvate Alanine Serine Interconversions	Valine--pyruvate aminotransferase (EC 2.6.1.66) CDS	1	104	104	fig|1905730.70.peg.144
NODE_37_21	Alanine biosynthesis; <br>Branched-Chain Amino Acid Biosynthesis; <br>Pyruvate Alanine Serine Interconversions	Valine--pyruvate aminotransferase (EC 2.6.1.66) CDS	1	126	126	fig|1905730.70.peg.144
NODE_37_22	- none -	Outer membrane protein assembly factor YaeT CDS	1	420	420	fig|1905730.70.peg.149
NODE_37_23	- none -	Outer membrane beta-barrel assembly protein BamD CDS	1	33	33	fig|1905730.70.peg.151
NODE_37_24	- none -	Malonate-semialdehyde dehydrogenase [inositol] (EC 1.2.1.18) CDS	1	54	54	fig|1905730.70.peg.157
NODE_37_25	- none -	Cellulose synthase catalytic subunit [UDP-forming] (EC 2.4.1.12) CDS	1	332	332	fig|1905730.70.peg.158
NODE_37_26	- none -	6-phospho-beta-glucosidase (EC 3.2.1.86) CDS	1	84	84	fig|1905730.70.peg.173
NODE_37_27	- none -	6-phospho-beta-glucosidase (EC 3.2.1.86) CDS	1	45	45	fig|1905730.70.peg.173
NODE_37_28	- none -	6-phospho-beta-glucosidase (EC 3.2.1.86) CDS	1	90	90	fig|1905730.70.peg.176
NODE_37_30	Biotin biosynthesis; <br>Biotin biosynthesis Experimental	Adenosylmethionine-8-amino-7-oxononanoate aminotransferase (EC 2.6.1.62) CDS	1	45	45	fig|1905730.70.peg.179
NODE_37_32	- none -	Na(+)-dependent branched-chain amino acid transporter CDS	1	210	210	fig|1905730.70.peg.189
NODE_37_34	- none -	Carbamoyl-phosphate synthase large chain (EC 6.3.5.5) CDS	1	29	29	fig|1905730.70.peg.214
NODE_37_35	- none -	Carbamoyl-phosphate synthase large chain (EC 6.3.5.5) CDS	1	246	246	fig|1905730.70.peg.214
NODE_37_36	- none -	Carbamoyl-phosphate synthase large chain (EC 6.3.5.5) CDS	1	30	30	fig|1905730.70.peg.214
NODE_37_37	- none -	Carbamoyl-phosphate synthase large chain (EC 6.3.5.5) CDS	1	129	129	fig|1905730.70.peg.214
NODE_37_38	- none -	Carbamoyl-phosphate synthase large chain (EC 6.3.5.5) CDS	1	114	114	fig|1905730.70.peg.214
NODE_37_39	- none -	Carbamoyl-phosphate synthase large chain (EC 6.3.5.5) CDS	1	226	226	fig|1905730.70.peg.214
NODE_37_40	- none -	CCA tRNA nucleotidyltransferase (EC 2.7.7.72) CDS	1	36	36	fig|1905730.70.peg.220
NODE_37_41	Biogenesis of c-type cytochromes; <br>Copper homeostasis	Cytochrome c heme lyase subunit CcmF CDS	1	153	153	fig|1905730.70.peg.226
NODE_37_43	- none -	Tricarboxylate transport sensor protein TctE => Citrate response regulator CitA CDS	1	663	663	fig|1905730.70.peg.253
NODE_37_45	- none -	Dienelactone hydrolase family protein CDS	1	57	57	fig|1905730.70.peg.261
NODE_37_46	- none -	tRNA ho5U(34) carboxymethyltransferase CDS	1	183	183	fig|1905730.70.peg.270
NODE_37_47	- none -	tRNA ho5U(34) carboxymethyltransferase CDS	1	192	192	fig|1905730.70.peg.270
NODE_37_48	Nitrate and nitrite ammonification	Nitrate ABC transporter, permease protein CDS	1	461	461	fig|1905730.70.peg.271
NODE_37_49	- none -	hypothetical protein CDS	1	31	31	fig|1905730.70.peg.286
NODE_37_50	- none -	PTS system, glucose-specific IIA component (EC 2.7.1.199) CDS	1	219	219	fig|1905730.70.peg.299
NODE_37_51	- none -	RNase E specificity factor CsrD CDS	1	149	149	fig|1905730.70.peg.304
NODE_37_52	- none -	Colicin V production protein CDS	1	55	55	fig|1905730.70.peg.317
NODE_37_53	Terminal cytochrome d ubiquinol oxidases; <br>Terminal cytochrome oxidases	Cytochrome d ubiquinol oxidase subunit I (EC 1.10.3.-) CDS	1	93	93	fig|1905730.70.peg.324
NODE_37_54	Terminal cytochrome d ubiquinol oxidases; <br>Terminal cytochrome oxidases	Cytochrome d ubiquinol oxidase subunit II (EC 1.10.3.-) CDS	1	87	87	fig|1905730.70.peg.327
NODE_37_55	Terminal cytochrome d ubiquinol oxidases; <br>Terminal cytochrome oxidases	Cytochrome d ubiquinol oxidase subunit II (EC 1.10.3.-) CDS	1	135	135	fig|1905730.70.peg.327
NODE_37_56	Terminal cytochrome d ubiquinol oxidases; <br>Terminal cytochrome oxidases	Cytochrome d ubiquinol oxidase subunit II (EC 1.10.3.-) CDS	1	99	99	fig|1905730.70.peg.327
NODE_37_58	Cysteine Biosynthesis	Adenylylsulfate kinase (EC 2.7.1.25) CDS	1	141	141	fig|1905730.70.peg.339
NODE_37_59	Cysteine Biosynthesis; <br>Methionine Biosynthesis	Serine acetyltransferase (EC 2.3.1.30) CDS	1	246	246	fig|1905730.70.peg.341
NODE_37_60	Cysteine Biosynthesis	Sulfate adenylyltransferase subunit 1 (EC 2.7.7.4) CDS	1	78	78	fig|1905730.70.peg.346
NODE_37_61	Cysteine Biosynthesis	Sulfate adenylyltransferase subunit 1 (EC 2.7.7.4) CDS	1	84	84	fig|1905730.70.peg.346
NODE_37_62	Cysteine Biosynthesis	Sulfate adenylyltransferase subunit 1 (EC 2.7.7.4) CDS	1	255	255	fig|1905730.70.peg.346
NODE_37_63	- none -	ATP-dependent 23S rRNA helicase DbpA CDS	1	53	53	fig|1905730.70.peg.367
NODE_37_65	DNA repair, bacterial DinG and relatives	ATP-dependent helicase DinG/Rad3 CDS	1	84	84	fig|1905730.70.peg.396
NODE_37_66	DNA replication cluster 1	Chromosomal replication initiator protein DnaA CDS	1	630	630	fig|1905730.70.peg.408
NODE_37_67	- none -	DNA polymerase III alpha subunit (EC 2.7.7.7) CDS	1	83	83	fig|1905730.70.peg.409
NODE_37_69	Biogenesis of c-type cytochromes; <br>Periplasmic disulfide interchange	Cytochrome c-type biogenesis protein DsbD, protein-disulfide reductase (EC 1.8.1.8) CDS	1	92	92	fig|1905730.70.peg.428
NODE_37_70	- none -	tRNA-dihydrouridine(20/20a) synthase (EC 1.3.1.91) CDS	1	126	126	fig|1905730.70.peg.432
NODE_37_71	- none -	tRNA-dihydrouridine(20/20a) synthase (EC 1.3.1.91) CDS	1	51	51	fig|1905730.70.peg.432
NODE_37_73	- none -	Osmolarity sensory histidine kinase EnvZ CDS	1	210	210	fig|1905730.70.peg.456
NODE_37_74	- none -	Kdo2-lipid A phosphoethanolamine transferase EptB (EC 2.7.8.42) CDS	1	98	98	fig|1905730.70.peg.463
NODE_37_75	- none -	Kdo2-lipid A phosphoethanolamine transferase EptB (EC 2.7.8.42) CDS	1	34	34	fig|1905730.70.peg.463
NODE_37_76	- none -	Kdo2-lipid A phosphoethanolamine transferase EptB (EC 2.7.8.42) CDS	1	384	384	fig|1905730.70.peg.463
NODE_37_77	Biotin biosynthesis; <br>Fatty acid metabolism cluster	Long-chain-fatty-acid--CoA ligase (EC 6.2.1.3) CDS	1	204	204	fig|1905730.70.peg.485
NODE_37_78	- none -	Acyl-coenzyme A dehydrogenase FadE (EC 1.3.8.-) CDS	1	78	78	fig|1905730.70.peg.486
NODE_37_79	- none -	Acyl-coenzyme A dehydrogenase FadE (EC 1.3.8.-) CDS	1	78	78	fig|1905730.70.peg.486
NODE_37_80	- none -	2,4-dienoyl-CoA reductase [NADPH] (EC 1.3.1.34) CDS	1	64	64	fig|1905730.70.peg.487
NODE_37_81	Fatty acid metabolism cluster; <br>Fatty acid metabolism cluster; <br>Fatty acid metabolism cluster; <br>Polyhydroxybutyrate metabolism; <br>Polyhydroxybutyrate metabolism; <br>Polyhydroxybutyrate metabolism	Enoyl-CoA hydratase (EC 4.2.1.17) / Delta(3)-cis-delta(2)-trans-enoyl-CoA isomerase (EC 5.3.3.8) / 3-hydroxyacyl-CoA dehydrogenase (EC 1.1.1.35) / 3-hydroxybutyryl-CoA epimerase (EC 5.1.2.3) CDS	1	61	61	fig|1905730.70.peg.489
NODE_37_82	- none -	Fructose-1,6-bisphosphatase, type I (EC 3.1.3.11) CDS	1	30	30	fig|1905730.70.peg.495
NODE_37_83	- none -	redox proteins related to the succinate dehydrogenases and fumarate reductases CDS	1	132	132	fig|1905730.70.peg.497
NODE_37_84	Folate Biosynthesis; <br>Folate Biosynthesis	Dihydrofolate synthase (EC 6.3.2.12) @ Folylpolyglutamate synthase (EC 6.3.2.17) CDS	1	105	105	fig|1905730.70.peg.560
NODE_37_85	- none -	Fumarate reductase flavoprotein subunit (EC 1.3.5.4) CDS	1	104	104	fig|1905730.70.peg.564
NODE_37_86	Ton and Tol transport systems	TonB-dependent receptor CDS	1	219	219	fig|1905730.70.peg.592
NODE_37_87	Lactose and Galactose Uptake and Utilization; <br>Maltose and Maltodextrin Utilization	Aldose 1-epimerase (EC 5.1.3.3) CDS	1	102	102	fig|1905730.70.peg.598
NODE_37_88	Glycine cleavage system; <br>LysR-family proteins in Escherichia coli; <br>Orphan regulatory proteins	Glycine cleavage system transcriptional activator GcvA CDS	1	156	156	fig|1905730.70.peg.609
NODE_37_90	Glycine and Serine Utilization; <br>Glycine cleavage system	Glycine dehydrogenase [decarboxylating] (glycine cleavage system P protein) (EC 1.4.4.2) CDS	1	57	57	fig|1905730.70.peg.611
NODE_37_91	Glutathione: Biosynthesis and gamma-glutamyl cycle	Gamma-glutamyltranspeptidase (EC 2.3.2.2) @ Glutathione hydrolase (EC 3.4.19.13) CDS	1	66	66	fig|1905730.70.peg.614
NODE_37_92	Ammonia assimilation; <br>Glutamine, Glutamate, Aspartate and Asparagine Biosynthesis; <br>Glutamine synthetases	Glutamine synthetase type I (EC 6.3.1.2) CDS	1	84	84	fig|1905730.70.peg.627
NODE_37_93	- none -	Glutamine ABC transporter, substrate-binding protein GlnH CDS	1	150	150	fig|1905730.70.peg.632
NODE_37_94	- none -	ABC transporter, ATP-binding protein (cluster 3, basic aa/glutamine/opines) CDS	1	97	97	fig|1905730.70.peg.638
NODE_37_96	- none -	Glutamate/aspartate ABC transporter, permease protein GltJ (TC 3.A.1.3.4) CDS	1	264	264	fig|1905730.70.peg.662
NODE_37_97	D-gluconate and ketogluconates metabolism; <br>Pentose phosphate pathway	6-phosphogluconate dehydrogenase, decarboxylating (EC 1.1.1.44) CDS	1	349	349	fig|1905730.70.peg.675
NODE_37_98	D-gluconate and ketogluconates metabolism; <br>Pentose phosphate pathway	6-phosphogluconate dehydrogenase, decarboxylating (EC 1.1.1.44) CDS	1	288	288	fig|1905730.70.peg.675
NODE_37_99	- none -	hypothetical protein CDS	1	75	75	fig|1905730.70.peg.690
NODE_37_100	- none -	hypothetical protein CDS	1	64	64	fig|1905730.70.peg.690
NODE_37_101	- none -	Putative capsular polysaccharide transport protein YegH CDS	1	97	97	fig|1905730.70.peg.692
NODE_37_102	- none -	probable secreted protein CDS	1	75	75	fig|1905730.70.peg.695
NODE_37_103	- none -	Uncharacterized outer membrane protein YaiW CDS	1	72	72	fig|1905730.70.peg.696
NODE_37_104	- none -	Uncharacterized outer membrane protein YaiW CDS	1	249	249	fig|1905730.70.peg.696
NODE_37_105	- none -	Uncharacterized outer membrane protein YaiW CDS	1	48	48	fig|1905730.70.peg.696
NODE_37_106	- none -	Uncharacterized outer membrane protein YaiW CDS	1	435	435	fig|1905730.70.peg.696
NODE_37_107	- none -	FIG143263: Glycosyl transferase / Lysophospholipid acyltransferase CDS	1	202	202	fig|1905730.70.peg.706
NODE_37_109	- none -	Uncharacterized protein YdiJ CDS	1	174	174	fig|1905730.70.peg.713
NODE_37_110	- none -	ABC transporter, substrate-binding protein YejA CDS	1	129	129	fig|1905730.70.peg.716
NODE_37_111	- none -	ABC transporter, substrate-binding protein YejA CDS	1	1615	1615	fig|1905730.70.peg.716
NODE_37_112	- none -	ABC transporter, substrate-binding protein YejA CDS	1	210	210	fig|1905730.70.peg.716
NODE_37_113	Iron acquisition in Streptococcus	Ferric iron ABC transporter, permease protein CDS	1	183	183	fig|1905730.70.peg.721
NODE_37_116	- none -	Adenylate-forming enzyme CDS	1	115	115	fig|1905730.70.peg.732
NODE_37_117	- none -	Uncharacterized protein STM4442 CDS	1	79	79	fig|1905730.70.peg.734
NODE_37_118	- none -	Probable zinc protease pqqL (EC 3.4.99.-) CDS	1	243	243	fig|1905730.70.peg.735
NODE_37_119	- none -	Endonuclease/exonuclease/phosphatase family protein CDS	1	360	360	fig|1905730.70.peg.738
NODE_37_121	- none -	Endonuclease/exonuclease/phosphatase family protein CDS	1	121	121	fig|1905730.70.peg.738
NODE_37_122	- none -	Endonuclease/exonuclease/phosphatase family protein CDS	1	54	54	fig|1905730.70.peg.738
NODE_37_123	- none -	Methyl-accepting chemotaxis sensor/transducer protein CDS	1	140	140	fig|1905730.70.peg.739
NODE_37_126	- none -	Putative oxidoreductase CDS	1	288	288	fig|1905730.70.peg.747
NODE_37_128	- none -	Uncharacterized lipoprotein YjbH CDS	1	33	33	fig|1905730.70.peg.842
NODE_37_129	- none -	Type VI secretion-related protein VasL CDS	1	79	79	fig|1905730.70.peg.916
NODE_37_131	- none -	hypothetical protein CDS	1	30	30	fig|1905730.70.peg.930
NODE_37_132	- none -	Methyl-accepting chemotaxis sensor/transducer protein CDS	1	225	225	fig|1905730.70.peg.941
NODE_37_135	- none -	UPF0229 protein YeaH CDS	1	66	66	fig|1905730.70.peg.995
NODE_37_136	Phosphate metabolism	Alkaline phosphatase (EC 3.1.3.1) CDS	1	48	48	fig|1905730.70.peg.1000
NODE_37_137	- none -	putative lipoprotein CDS	1	246	246	fig|1905730.70.peg.1001
NODE_37_139	- none -	MBL-fold metallo-hydrolase superfamily CDS	1	105	105	fig|1905730.70.peg.1056
NODE_37_142	- none -	Methyl-accepting chemotaxis sensor/transducer protein CDS	1	93	93	fig|1905730.70.peg.1078
NODE_37_143	CBSS-316407.3.peg.1371	Ser/Thr and Tyr protein phosphatase (dual specificity) CDS	1	31	31	fig|1905730.70.peg.1101
NODE_37_144	- none -	Fosmidomycin resistance protein CDS	1	147	147	fig|1905730.70.peg.1112
NODE_37_145	- none -	Fosmidomycin resistance protein CDS	1	174	174	fig|1905730.70.peg.1112
NODE_37_147	- none -	Putative tRNA ligase CDS	43	63	21	fig|1905730.70.peg.1122
NODE_37_148	- none -	Taurine ABC transporter, substrate-binding protein TauA CDS	1	81	81	fig|1905730.70.peg.1131
NODE_37_149	- none -	cAMP-dependent protein kinase regulatory chain CDS	1	321	321	fig|1905730.70.peg.1147
NODE_37_150	- none -	Sensory box/GGDEF family protein CDS	1	51	51	fig|1905730.70.peg.1172
NODE_37_151	- none -	Auxin efflux carrier family protein CDS	1	137	137	fig|1905730.70.peg.1196
NODE_37_153	Widespread colonization island	Type II/IV secretion system ATP hydrolase TadA/VirB11/CpaF, TadA subfamily CDS	1	96	96	fig|1905730.70.peg.1252
NODE_37_154	- none -	D-aminopeptidase (EC 3.4.11.19) CDS	1	31	31	fig|1905730.70.peg.1258
NODE_37_155	- none -	T6SS secretion lipoprotein TssJ (VasD) CDS	1	59	59	fig|1905730.70.peg.1272
NODE_37_157	- none -	Xylan 1,4-beta-xylosidase (EC 3.2.1.37) CDS	1	33	33	fig|1905730.70.peg.1279
NODE_37_158	- none -	Uncharacterized protein YpeB CDS	1	4	4	fig|1905730.70.peg.1280
NODE_37_158	- none -	3-hydroxydecanoyl-[ACP] dehydratase (EC 4.2.1.59) CDS	5	167	163	fig|1905730.70.peg.1281
NODE_37_159	A conserved operon linked to TyrR and possibly involved in virulence	Membrane protein YcjF CDS	1	67	67	fig|1905730.70.peg.1286
NODE_37_160	Thiamin biosynthesis	Thiamin ABC transporter, transmembrane component CDS	1	94	94	fig|1905730.70.peg.1288
NODE_37_161	- none -	FIG00516213: hypothetical protein CDS	1	35	35	fig|1905730.70.peg.1299
NODE_37_162	- none -	hypothetical protein CDS	1	69	69	fig|1905730.70.peg.1301
NODE_37_165	- none -	ABC transporter, substrate-binding protein (cluster 8, B12/iron complex) CDS	1	102	102	fig|1905730.70.peg.1310
NODE_37_166	- none -	Uncharacterized protein YhdP CDS	1	709	709	fig|1905730.70.peg.1325
NODE_37_167	Aromatic amino acid degradation; <br>Auxin biosynthesis	Aromatic-L-amino-acid decarboxylase (EC 4.1.1.28) CDS	1	48	48	fig|1905730.70.peg.1335
NODE_37_168	- none -	hypothetical protein CDS	1	105	105	fig|1905730.70.peg.1338
NODE_37_169	- none -	hypothetical protein CDS	1	87	87	fig|1905730.70.peg.1338
NODE_37_170	- none -	hypothetical protein CDS	1	60	60	fig|1905730.70.peg.1342
NODE_37_171	- none -	COGs COG3558 CDS	1	42	42	fig|1905730.70.peg.1344
NODE_37_172	- none -	Linoleoyl-CoA desaturase (EC 1.14.19.3) CDS	1	45	45	fig|1905730.70.peg.1355
NODE_37_173	- none -	COG1649 predicted glycoside hydrolase CDS	1	296	296	fig|1905730.70.peg.1407
NODE_37_174	- none -	COG1649 predicted glycoside hydrolase CDS	1	628	628	fig|1905730.70.peg.1407
NODE_37_175	- none -	putative TonB-dependent receptor CDS	1	30	30	fig|1905730.70.peg.1408
NODE_37_176	Protein chaperones	Heat shock protein GrpE CDS	1	35	35	fig|1905730.70.peg.1411
NODE_37_177	- none -	ABC transporter, ATP-binding protein (cluster 5, nickel/peptides/opines) / ABC transporter, ATP-binding protein (cluster 5, nickel/peptides/opines) CDS	1	515	515	fig|1905730.70.peg.1417
NODE_37_178	- none -	ABC transporter, ATP-binding protein (cluster 5, nickel/peptides/opines) / ABC transporter, ATP-binding protein (cluster 5, nickel/peptides/opines) CDS	1	33	33	fig|1905730.70.peg.1417
NODE_37_179	- none -	ABC transporter, permease protein 1 (cluster 5, nickel/peptides/opines) CDS	1	30	30	fig|1905730.70.peg.1426
NODE_37_180	Glutathione: Non-redox reactions	Uncharacterized glutathione S-transferase-like protein CDS	1	192	192	fig|1905730.70.peg.1429
NODE_37_182	GMP synthase; <br>GMP synthase; <br>Purine conversions; <br>Purine conversions; <br>Purine salvage cluster; <br>Purine salvage cluster	GMP synthase [glutamine-hydrolyzing], amidotransferase subunit (EC 6.3.5.2) / GMP synthase [glutamine-hydrolyzing], ATP pyrophosphatase subunit (EC 6.3.5.2) CDS	1	163	163	fig|1905730.70.peg.1431
NODE_37_183	DNA gyrase subunits; <br>DNA replication cluster 1; <br>DNA topoisomerases, Type II, ATP-dependent; <br>Resistance to fluoroquinolones	DNA gyrase subunit B (EC 5.99.1.3) CDS	1	99	99	fig|1905730.70.peg.1435
NODE_37_184	- none -	NADH oxidoreductase for hydroxylamine reductase CDS	1	420	420	fig|1905730.70.peg.1439
NODE_37_185	- none -	Glutamate-1-semialdehyde 2,1-aminomutase (EC 5.4.3.8) CDS	1	77	77	fig|1905730.70.peg.1456
NODE_37_186	Hfl operon	HflC protein CDS	1	35	35	fig|1905730.70.peg.1462
NODE_37_187	Hfl operon	HflC protein CDS	1	153	153	fig|1905730.70.peg.1462
NODE_37_188	Histidine Biosynthesis	Histidinol-phosphate aminotransferase (EC 2.6.1.9) CDS	1	889	889	fig|1905730.70.peg.1469
NODE_37_189	- none -	ATP phosphoribosyltransferase (EC 2.4.2.17) => HisGl CDS	1	36	36	fig|1905730.70.peg.1473
NODE_37_190	- none -	ADP-L-glycero-D-manno-heptose-6-epimerase (EC 5.1.3.20) CDS	1	96	96	fig|1905730.70.peg.1481
NODE_37_191	- none -	Acetate operon repressor IclR CDS	1	79	79	fig|1905730.70.peg.1518
NODE_37_192	tRNA aminoacylation, Ile	Isoleucyl-tRNA synthetase (EC 6.1.1.5) CDS	1	232	232	fig|1905730.70.peg.1524
NODE_37_194	Acetoin, butanediol metabolism; <br>Acetolactate synthase subunits; <br>Branched-Chain Amino Acid Biosynthesis	Acetolactate synthase large subunit (EC 2.2.1.6) CDS	1	60	60	fig|1905730.70.peg.1529
NODE_37_195	- none -	5-keto-2-deoxygluconokinase (EC 2.7.1.92) / uncharacterized domain CDS	1	231	231	fig|1905730.70.peg.1536
NODE_37_198	- none -	Myo-inositol 2-dehydrogenase 1 (EC 1.1.1.18) CDS	1	33	33	fig|1905730.70.peg.1538
NODE_37_199	Potassium homeostasis	Kup system potassium uptake protein CDS	1	84	84	fig|1905730.70.peg.1575
NODE_37_202	- none -	Outer membrane porin KPN 04057/KPN 04724 CDS	1	234	234	fig|1905730.70.peg.1584
NODE_37_203	tRNA aminoacylation, Leu	Leucyl-tRNA synthetase (EC 6.1.1.4) CDS	1	63	63	fig|1905730.70.peg.1597
NODE_37_204	- none -	L-galactonate transporter CDS	1	75	75	fig|1905730.70.peg.1602
NODE_37_205	- none -	Urea ABC transporter, ATPase protein UrtE CDS	1	36	36	fig|1905730.70.peg.1612
NODE_37_206	- none -	Lipopolysaccharide ABC transporter, ATP-binding protein LptB CDS	1	207	207	fig|1905730.70.peg.1634
NODE_37_207	- none -	Predicted L-lactate dehydrogenase, Iron-sulfur cluster-binding subunit YkgF CDS	1	360	360	fig|1905730.70.peg.1651
NODE_37_208	Glyoxylate bypass	Malate dehydrogenase (EC 1.1.1.37) CDS	1	168	168	fig|1905730.70.peg.1676
NODE_37_209	- none -	Multidrug efflux system MdtABC-TolC, inner-membrane proton/drug antiporter MdtB (RND type) CDS	1	87	87	fig|1905730.70.peg.1681
NODE_37_210	- none -	Multidrug efflux system MdtABC-TolC, inner-membrane proton/drug antiporter MdtB (RND type) CDS	1	216	216	fig|1905730.70.peg.1681
NODE_37_211	- none -	Multidrug efflux system MdtABC-TolC, inner-membrane proton/drug antiporter MdtC (RND type) CDS	1	99	99	fig|1905730.70.peg.1682
NODE_37_212	- none -	Multidrug resistance protein MdtH CDS	1	72	72	fig|1905730.70.peg.1683
NODE_37_213	- none -	Naphthoate synthase (EC 4.1.3.36) CDS	1	108	108	fig|1905730.70.peg.1687
NODE_37_214	Methionine Biosynthesis	5-methyltetrahydrofolate--homocysteine methyltransferase (EC 2.1.1.13) CDS	1	59	59	fig|1905730.70.peg.1702
NODE_37_215	- none -	Membrane-bound lytic murein transglycosylase B CDS	1	116	116	fig|1905730.70.peg.1736
NODE_37_216	- none -	Zinc ABC transporter, substrate-binding protein ZnuA CDS	1	264	264	fig|1905730.70.peg.1748
NODE_37_216	- none -	Manganese ABC transporter, inner membrane permease protein SitD CDS	265	315	51	fig|1905730.70.peg.1749
NODE_37_217	- none -	Zinc ABC transporter, ATP-binding protein ZnuC CDS	1	74	74	fig|1905730.70.peg.1752
NODE_37_219	- none -	Molybdopterin adenylyltransferase (EC 2.7.7.75) CDS	1	30	30	fig|1905730.70.peg.1767
NODE_37_220	- none -	Nitrilotriacetate monooxygenase component A (EC 1.14.13.-) CDS	1	78	78	fig|1905730.70.peg.1770
NODE_37_221	- none -	Molybdenum transport system protein ModD CDS	1	153	153	fig|1905730.70.peg.1822
NODE_37_222	NAD and NADP cofactor biosynthesis global	NAD kinase (EC 2.7.1.23) CDS	1	217	217	fig|1905730.70.peg.1823
NODE_37_223	Denitrifying reductase gene clusters; <br>Nitrate and nitrite ammonification	Respiratory nitrate reductase alpha chain (EC 1.7.99.4) CDS	1	51	51	fig|1905730.70.peg.1841
NODE_37_224	Respiratory dehydrogenases 1; <br>Riboflavin synthesis cluster	NADH dehydrogenase (EC 1.6.99.3) CDS	1	240	240	fig|1905730.70.peg.1851
NODE_37_225	Nitrosative stress	Anaerobic nitric oxide reductase transcription regulator NorR CDS	1	333	333	fig|1905730.70.peg.1874
NODE_37_226	Nitrosative stress	Anaerobic nitric oxide reductase transcription regulator NorR CDS	1	144	144	fig|1905730.70.peg.1874
NODE_37_227	Ribonucleotide reduction	Ribonucleotide reductase of class Ia (aerobic), alpha subunit (EC 1.17.4.1) CDS	1	270	270	fig|1905730.70.peg.1876
NODE_37_228	Ribonucleotide reduction	Ribonucleotide reductase of class Ia (aerobic), alpha subunit (EC 1.17.4.1) CDS	1	195	195	fig|1905730.70.peg.1876
NODE_37_229	Ribonucleotide reduction	Ribonucleotide reductase of class Ia (aerobic), alpha subunit (EC 1.17.4.1) CDS	1	208	208	fig|1905730.70.peg.1876
NODE_37_230	Ribonucleotide reduction	Ribonucleotide reductase of class III (anaerobic), large subunit (EC 1.17.4.2) CDS	1	36	36	fig|1905730.70.peg.1878
NODE_37_231	- none -	Uncharacterized Nudix hydrolase NudL CDS	1	178	178	fig|1905730.70.peg.1894
NODE_37_232	NADH ubiquinone oxidoreductase; <br>Respiratory Complex I	NADH-ubiquinone oxidoreductase chain L (EC 1.6.5.3) CDS	1	99	99	fig|1905730.70.peg.1902
NODE_37_233	NusA-TFII Cluster; <br>Transcription factors bacterial	Transcription termination protein NusA CDS	1	315	315	fig|1905730.70.peg.1905
NODE_37_234	- none -	Two-component system response regulator OmpR CDS	1	174	174	fig|1905730.70.peg.1919
NODE_37_235	- none -	Two-component system response regulator OmpR CDS	1	131	131	fig|1905730.70.peg.1919
NODE_37_236	- none -	Two-component system response regulator OmpR CDS	1	105	105	fig|1905730.70.peg.1919
NODE_37_237	- none -	Oligopeptide ABC transporter, permease protein OppB (TC 3.A.1.5.1) CDS	1	62	62	fig|1905730.70.peg.1923
NODE_37_238	- none -	Hydrogen peroxide-inducible genes activator => OxyR CDS	1	84	84	fig|1905730.70.peg.1943
NODE_37_239	Aminopeptidases (EC 3.4.11.-)	Membrane alanine aminopeptidase N (EC 3.4.11.2) CDS	1	75	75	fig|1905730.70.peg.1995
NODE_37_240	- none -	Tripeptide aminopeptidase (EC 3.4.11.4) CDS	1	312	312	fig|1905730.70.peg.1997
NODE_37_241	- none -	6-phosphofructokinase (EC 2.7.1.11) CDS	1	153	153	fig|1905730.70.peg.1999
NODE_37_242	- none -	6-phosphofructokinase (EC 2.7.1.11) CDS	1	645	645	fig|1905730.70.peg.1999
NODE_37_244	- none -	DNA polymerase II (EC 2.7.7.7) CDS	1	250	250	fig|1905730.70.peg.2055
NODE_37_246	- none -	Phosphoenolpyruvate synthase regulatory protein CDS	1	30	30	fig|1905730.70.peg.2071
NODE_37_249	Glycerate metabolism; <br>Pyruvate metabolism I: anaplerotic reactions, PEP	Pyruvate kinase (EC 2.7.1.40) CDS	1	141	141	fig|1905730.70.peg.2140
NODE_37_250	Glycerate metabolism; <br>Pyruvate metabolism I: anaplerotic reactions, PEP	Pyruvate kinase (EC 2.7.1.40) CDS	1	177	177	fig|1905730.70.peg.2140
NODE_37_251	- none -	alpha-galactosidase (EC 3.2.1.22) CDS	1	267	267	fig|1905730.70.peg.2166
NODE_37_253	- none -	RNA polymerase associated protein RapA CDS	1	157	157	fig|1905730.70.peg.2168
NODE_37_254	- none -	Ribose ABC transporter, substrate-binding protein RbsB (TC 3.A.1.2.1) CDS	1	92	92	fig|1905730.70.peg.2177
NODE_37_255	DNA repair, bacterial RecBCD pathway	Exodeoxyribonuclease V beta chain (EC 3.1.11.5) CDS	1	164	164	fig|1905730.70.peg.2192
NODE_37_257	DNA repair, bacterial RecFOR pathway	ATP-dependent DNA helicase RecQ CDS	1	72	72	fig|1905730.70.peg.2197
NODE_37_258	CBSS-176299.4.peg.1292; <br>Stringent Response, (p)ppGpp metabolism	Inactive (p)ppGpp 3'-pyrophosphohydrolase domain / GTP pyrophosphokinase (EC 2.7.6.5), (p)ppGpp synthetase I CDS	1	42	42	fig|1905730.70.peg.2199
NODE_37_259	- none -	Lipopolysaccharide core heptosyltransferase I CDS	1	411	411	fig|1905730.70.peg.2202
NODE_37_260	- none -	dTDP-glucose 4,6-dehydratase (EC 4.2.1.46) CDS	1	309	309	fig|1905730.70.peg.2203
NODE_37_261	- none -	L-rhamnose isomerase (EC 5.3.1.14) CDS	1	78	78	fig|1905730.70.peg.2204
NODE_37_262	- none -	ATP-dependent RNA helicase RhlB (EC 3.6.4.13) CDS	1	240	240	fig|1905730.70.peg.2217
NODE_37_263	Transcription factors bacterial	Transcription termination factor Rho CDS	1	1087	1087	fig|1905730.70.peg.2220
NODE_37_264	Riboflavin, FMN and FAD metabolism; <br>Riboflavin synthesis cluster	GTP cyclohydrolase II (EC 3.5.4.25) CDS	1	234	234	fig|1905730.70.peg.2225
NODE_37_266	- none -	23S rRNA (guanine(2445)-N(2))-methyltransferase (EC 2.1.1.173) / 23S rRNA (guanine(2069)-N(7))-methyltransferase (EC 2.1.1.264) CDS	1	147	147	fig|1905730.70.peg.2247
NODE_37_267	- none -	23S rRNA (guanine(2445)-N(2))-methyltransferase (EC 2.1.1.173) / 23S rRNA (guanine(2069)-N(7))-methyltransferase (EC 2.1.1.264) CDS	1	129	129	fig|1905730.70.peg.2247
NODE_37_268	RNA methylation	16S rRNA (cytosine(967)-C(5))-methyltransferase (EC 2.1.1.176) CDS	1	528	528	fig|1905730.70.peg.2337
NODE_37_269	- none -	Regulator of RpoS CDS	1	238	238	fig|1905730.70.peg.2345
NODE_37_270	Sugar-phosphate stress regulation	SgrR, sugar-phosphate stress, transcriptional activator of SgrS small RNA CDS	1	31	31	fig|1905730.70.peg.2402
NODE_37_271	Arginine and Ornithine Degradation	Ornithine decarboxylase (EC 4.1.1.17) CDS	1	42	42	fig|1905730.70.peg.2418
NODE_37_272	- none -	Syd protein CDS	1	28	28	fig|1905730.70.peg.2452
NODE_37_273	Pentose phosphate pathway	Transaldolase (EC 2.2.1.2) CDS	1	219	219	fig|1905730.70.peg.2458
NODE_37_274	- none -	Inner membrane component of TAM transport system CDS	1	35	35	fig|1905730.70.peg.2459
NODE_37_275	- none -	L-threo-3-hydroxyaspartate ammonia-lyase (EC 4.3.1.16) CDS	1	147	147	fig|1905730.70.peg.2476
NODE_37_277	CBSS-216591.1.peg.168; <br>Lysine Biosynthesis DAP Pathway; <br>Methionine Biosynthesis; <br>Threonine and Homoserine Biosynthesis; <br>Threonine and Homoserine Biosynthesis	Aspartokinase (EC 2.7.2.4) / Homoserine dehydrogenase (EC 1.1.1.3) CDS	1	213	213	fig|1905730.70.peg.2485
NODE_37_278	CBSS-269482.1.peg.1294; <br>Methionine Biosynthesis; <br>Threonine and Homoserine Biosynthesis	Homoserine kinase (EC 2.7.1.39) CDS	1	468	468	fig|1905730.70.peg.2486
NODE_37_279	Ton and Tol transport systems	Tol biopolymer transport system, TolR protein CDS	1	52	52	fig|1905730.70.peg.2499
NODE_37_280	Thioredoxin-disulfide reductase; <br>pyrimidine conversions	Thioredoxin reductase (EC 1.8.1.9) CDS	1	54	54	fig|1905730.70.peg.2532
NODE_37_281	Thioredoxin-disulfide reductase; <br>pyrimidine conversions	Thioredoxin reductase (EC 1.8.1.9) CDS	1	93	93	fig|1905730.70.peg.2532
NODE_37_282	Thioredoxin-disulfide reductase; <br>pyrimidine conversions	Thioredoxin reductase (EC 1.8.1.9) CDS	1	235	235	fig|1905730.70.peg.2532
NODE_37_283	- none -	Glycerol-3-phosphate ABC transporter, substrate-binding protein UgpB CDS	1	60	60	fig|1905730.70.peg.2571
NODE_37_285	- none -	PTS system, IIC component, UlaA-type CDS	1	33	33	fig|1905730.70.peg.2577
NODE_37_286	D-Galacturonate and D-Glucuronate Utilization	Altronate oxidoreductase (EC 1.1.1.58) CDS	1	45	45	fig|1905730.70.peg.2596
NODE_37_287	D-Galacturonate and D-Glucuronate Utilization	Altronate oxidoreductase (EC 1.1.1.58) CDS	1	120	120	fig|1905730.70.peg.2596
NODE_37_288	- none -	Protein ViaA CDS	1	114	114	fig|1905730.70.peg.2600
NODE_37_289	- none -	Protein ViaA CDS	1	222	222	fig|1905730.70.peg.2600
NODE_37_290	- none -	Transcriptional regulator, AraC family CDS	1	276	276	fig|1905730.70.peg.2601
NODE_37_291	Siderophore Aerobactin; <br>Ton and Tol transport systems	Iron-chelator utilization protein CDS	1	81	81	fig|1905730.70.peg.2602
NODE_37_292	- none -	Undecaprenyl-phosphate alpha-N-acetylglucosaminyl 1-phosphate transferase (EC 2.7.8.33) CDS	1	65	65	fig|1905730.70.peg.2606
NODE_37_293	- none -	Lipid III flippase CDS	1	145	145	fig|1905730.70.peg.2612
NODE_37_294	- none -	ABC-type efflux pump permease component YbhS CDS	1	336	336	fig|1905730.70.peg.2658
NODE_37_295	- none -	Anaerobic respiratory reductase chaperone CDS	1	98	98	fig|1905730.70.peg.2676
NODE_37_296	- none -	GTP-binding and nucleic acid-binding protein YchF CDS	1	216	216	fig|1905730.70.peg.2686
NODE_37_298	Nitrate and nitrite ammonification	NrfC protein CDS	1	36	36	fig|1905730.70.peg.2709
NODE_37_299	- none -	Protein YeeZ CDS	1	101	101	fig|1905730.70.peg.2725
NODE_37_300	- none -	Nucleoid-associated protein NdpA CDS	1	3861	3861	fig|1905730.70.peg.2732
NODE_37_301	- none -	Phosphodiesterase YfcE CDS	1	297	297	fig|1905730.70.peg.2738
NODE_37_302	- none -	Iron(III) dicitrate transport system permease protein FecD (TC 3.A.1.14.1) CDS	1	33	33	fig|1905730.70.peg.2745
NODE_37_303	Purine conversions; <br>Purine conversions; <br>pyrimidine conversions; <br>pyrimidine conversions	5'-nucleotidase (EC 3.1.3.5); 2',3'-cyclic-nucleotide 2'-phosphodiesterase (EC 3.1.4.16); Putative UDP-sugar hydrolase (EC 3.6.1.45) CDS	1	120	120	fig|1905730.70.peg.2749
NODE_37_304	- none -	2-oxoglutarate/malate translocator CDS	1	45	45	fig|1905730.70.peg.2751
NODE_37_305	CRISPRs	CRISPR-associated protein Cas1 CDS	1	192	192	fig|1905730.70.peg.2755
NODE_37_306	CRISPRs	CRISPR-associated helicase Cas3 CDS	1	33	33	fig|1905730.70.peg.2756
NODE_37_307	CRISPRs	CRISPR-associated helicase Cas3 CDS	1	152	152	fig|1905730.70.peg.2756
NODE_37_308	CRISPRs	CRISPR-associated helicase Cas3 CDS	1	46	46	fig|1905730.70.peg.2756
NODE_37_309	- none -	UTP pyrophosphatase (EC 3.6.1.9) CDS	1	432	432	fig|1905730.70.peg.2769
NODE_37_313	- none -	Oxalate/formate antiporter CDS	1	333	333	fig|1905730.70.peg.2790
NODE_37_314	- none -	NADPH-dependent broad range aldehyde dehydrogenase YqhD CDS	1	72	72	fig|1905730.70.peg.2830
NODE_37_315	Glutathione: Non-redox reactions	Glutathione S-transferase, omega (EC 2.5.1.18) CDS	1	504	504	fig|1905730.70.peg.2834
NODE_37_316	Glutathione-regulated potassium-efflux system and associated functions; <br>Potassium homeostasis	Glutathione-regulated potassium-efflux system ancillary protein KefG CDS	1	36	36	fig|1905730.70.peg.2841
NODE_37_317	Glutathione-regulated potassium-efflux system and associated functions; <br>Potassium homeostasis	Glutathione-regulated potassium-efflux system ancillary protein KefG CDS	1	36	36	fig|1905730.70.peg.2841

## Sheet: NODE_39
Supplementary table S5. Recombination events inferred by ClonalFrameML in Node 39
Recombination event	Subsystem / gene category	Protein name / Coding DNA sequencing product	Start	End	Length	Gene ID (RAST)
NODE_39_1	- none -	Malonate-semialdehyde dehydrogenase [inositol] (EC 1.2.1.18) CDS	1	81	81	fig|1905730.70.peg.157
NODE_39_2	Cysteine Biosynthesis	Sulfite reductase [NADPH] hemoprotein beta-component (EC 1.8.1.2) CDS	1	31	31	fig|1905730.70.peg.343
NODE_39_3	DNA repair, bacterial DinG and relatives	ATP-dependent helicase DinG/Rad3 CDS	1	318	318	fig|1905730.70.peg.396
NODE_39_4	Formate dehydrogenase	Formate dehydrogenase H (EC 1.2.1.2) CDS	1	141	141	fig|1905730.70.peg.500
NODE_39_5	- none -	Cell filamentation protein Fic CDS	1	33	33	fig|1905730.70.peg.518
NODE_39_6	- none -	Cell filamentation protein Fic CDS	1	215	215	fig|1905730.70.peg.518
NODE_39_8	D-gluconate and ketogluconates metabolism; <br>Pentose phosphate pathway	6-phosphogluconate dehydrogenase, decarboxylating (EC 1.1.1.44) CDS	1	295	295	fig|1905730.70.peg.675
NODE_39_9	- none -	Putative capsular polysaccharide transport protein YegH CDS	1	129	129	fig|1905730.70.peg.692
NODE_39_10	- none -	Putative capsular polysaccharide transport protein YegH CDS	1	141	141	fig|1905730.70.peg.692
NODE_39_11	- none -	FIG143263: Glycosyl transferase / Lysophospholipid acyltransferase CDS	1	174	174	fig|1905730.70.peg.706
NODE_39_12	- none -	Probable zinc protease pqqL (EC 3.4.99.-) CDS	1	111	111	fig|1905730.70.peg.735
NODE_39_13	- none -	Uncharacterized lipoprotein YjbH CDS	1	258	258	fig|1905730.70.peg.842
NODE_39_14	- none -	Uncharacterized lipoprotein YjbH CDS	1	252	252	fig|1905730.70.peg.842
NODE_39_15	- none -	hypothetical protein CDS	1	144	144	fig|1905730.70.peg.930
NODE_39_16	- none -	Uncharacterized metabolite ABC transporter in Enterobacteriaceae, permease protein EC-YbbP CDS	1	234	234	fig|1905730.70.peg.1069
NODE_39_17	A conserved operon linked to TyrR and possibly involved in virulence	Membrane protein YcjF CDS	1	67	67	fig|1905730.70.peg.1286
NODE_39_18	- none -	Alkylhydroperoxidase AhpD domain protein CDS	1	58	58	fig|1905730.70.peg.1400
NODE_39_19	- none -	ABC transporter, ATP-binding protein (cluster 5, nickel/peptides/opines) / ABC transporter, ATP-binding protein (cluster 5, nickel/peptides/opines) CDS	1	74	74	fig|1905730.70.peg.1420
NODE_39_20	- none -	ABC transporter, ATP-binding protein (cluster 5, nickel/peptides/opines) / ABC transporter, ATP-binding protein (cluster 5, nickel/peptides/opines) CDS	1	186	186	fig|1905730.70.peg.1420
NODE_39_22	Methionine Biosynthesis	Cystathionine gamma-synthase (EC 2.5.1.48) CDS	1	69	69	fig|1905730.70.peg.1696
NODE_39_23	tRNA aminoacylation, Met	Methionyl-tRNA synthetase (EC 6.1.1.10) CDS	1	32	32	fig|1905730.70.peg.1701
NODE_39_24	- none -	Endonuclease VIII CDS	1	276	276	fig|1905730.70.peg.1854
NODE_39_25	- none -	Hydrogen peroxide-inducible genes activator => OxyR CDS	1	84	84	fig|1905730.70.peg.1943
NODE_39_26	- none -	Kumamolysin CDS	1	258	258	fig|1905730.70.peg.1966
NODE_39_27	- none -	Kumamolysin CDS	1	70	70	fig|1905730.70.peg.1966
NODE_39_28	- none -	Kumamolysin CDS	1	49	49	fig|1905730.70.peg.1966
NODE_39_29	D-Galacturonate and D-Glucuronate Utilization	Polygalacturonase (EC 3.2.1.15) CDS	1	81	81	fig|1905730.70.peg.1984
NODE_39_30	- none -	alpha-galactosidase (EC 3.2.1.22) CDS	1	1284	1284	fig|1905730.70.peg.2166
NODE_39_31	- none -	dTDP-glucose 4,6-dehydratase (EC 4.2.1.46) CDS	1	422	422	fig|1905730.70.peg.2203
NODE_39_32	RNA methylation	tRNA (uracil(54)-C5)-methyltransferase (EC 2.1.1.35) @ tmRNA (uracil(341)-C5)-methyltransferase CDS	1	154	154	fig|1905730.70.peg.2514
NODE_39_33	D-Galacturonate and D-Glucuronate Utilization	Altronate oxidoreductase (EC 1.1.1.58) CDS	1	135	135	fig|1905730.70.peg.2596
NODE_39_34	- none -	Lipid III flippase CDS	1	647	647	fig|1905730.70.peg.2612
NODE_39_35	- none -	Lipid III flippase CDS	1	132	132	fig|1905730.70.peg.2612
NODE_39_36	- none -	Uncharacterized protease YhbU CDS	1	138	138	fig|1905730.70.peg.2774

## Sheet: NODE_40
Supplementary table S6. Recombination events inferred by ClonalFrameML in Node 40
Recombination event	Subsystem / gene category	Protein name / Coding DNA sequencing product	Start	End	Length	Gene ID (RAST)
NODE_40_1	- none -	Orf2 CDS	1	31	31	fig|1905730.70.peg.1
NODE_40_2	- none -	Shikimate transporter CDS	1	50	50	fig|1905730.70.peg.11
NODE_40_3	Glyoxylate bypass	Isocitrate lyase (EC 4.1.3.1) CDS	1	108	108	fig|1905730.70.peg.16
NODE_40_5	- none -	Putative lipase/esterase CDS	1	108	108	fig|1905730.70.peg.43
NODE_40_7	Alanine biosynthesis; <br>Pyruvate Alanine Serine Interconversions	Alanine racemase (EC 5.1.1.1) CDS	1	123	123	fig|1905730.70.peg.55
NODE_40_8	Murein Hydrolases; <br>Recycling of Peptidoglycan Amino Acids	N-acetylmuramoyl-L-alanine amidase (EC 3.5.1.28) CDS	1	30	30	fig|1905730.70.peg.59
NODE_40_9	Recycling of Peptidoglycan Amino Acids	AmpG permease CDS	1	125	125	fig|1905730.70.peg.62
NODE_40_12	Aromatic amino acid degradation	Aromatic amino acid transport protein AroP CDS	1	42	42	fig|1905730.70.peg.114
NODE_40_13	- none -	AscBF operon repressor CDS	1	168	168	fig|1905730.70.peg.121
NODE_40_14	Glutamine, Glutamate, Aspartate and Asparagine Biosynthesis	Aspartate--ammonia ligase (EC 6.3.1.1) CDS	1	195	195	fig|1905730.70.peg.124
NODE_40_15	Glutamine, Glutamate, Aspartate and Asparagine Biosynthesis	Asparagine synthetase [glutamine-hydrolyzing] (EC 6.3.5.4) CDS	1	117	117	fig|1905730.70.peg.125
NODE_40_16	CBSS-216591.1.peg.168; <br>Glutamine, Glutamate, Aspartate and Asparagine Biosynthesis; <br>Threonine and Homoserine Biosynthesis	Aspartate aminotransferase (EC 2.6.1.1) CDS	1	48	48	fig|1905730.70.peg.129
NODE_40_17	- none -	Putative transport protein YidE CDS	1	177	177	fig|1905730.70.peg.131
NODE_40_18	F0F1-type ATP synthase	ATP synthase alpha chain (EC 3.6.3.14) CDS	1	57	57	fig|1905730.70.peg.135
NODE_40_19	Alanine biosynthesis; <br>Branched-Chain Amino Acid Biosynthesis; <br>Pyruvate Alanine Serine Interconversions	Valine--pyruvate aminotransferase (EC 2.6.1.66) CDS	1	177	177	fig|1905730.70.peg.144
NODE_40_20	- none -	FMN-dependent NADH-azoreductase (EC 1.7.1.6) CDS	1	110	110	fig|1905730.70.peg.147
NODE_40_21	- none -	Sensory histidine kinase BaeS CDS	1	63	63	fig|1905730.70.peg.148
NODE_40_22	- none -	Outer membrane protein assembly factor YaeT CDS	1	54	54	fig|1905730.70.peg.149
NODE_40_23	- none -	Cellulose synthase operon protein C CDS	1	43	43	fig|1905730.70.peg.160
NODE_40_24	- none -	Cellulose synthase operon protein C CDS	1	54	54	fig|1905730.70.peg.160
NODE_40_25	- none -	6-phospho-beta-glucosidase (EC 3.2.1.86) CDS	1	57	57	fig|1905730.70.peg.173
NODE_40_26	- none -	6-phospho-beta-glucosidase (EC 3.2.1.86) CDS	1	102	102	fig|1905730.70.peg.173
NODE_40_27	Biotin biosynthesis; <br>Biotin biosynthesis Experimental	Adenosylmethionine-8-amino-7-oxononanoate aminotransferase (EC 2.6.1.62) CDS	1	153	153	fig|1905730.70.peg.179
NODE_40_28	Biotin biosynthesis; <br>Biotin biosynthesis Experimental	Adenosylmethionine-8-amino-7-oxononanoate aminotransferase (EC 2.6.1.62) CDS	1	243	243	fig|1905730.70.peg.179
NODE_40_29	- none -	Uncharacterized MFS-type transporter CDS	1	70	70	fig|1905730.70.peg.188
NODE_40_30	- none -	Na(+)-dependent branched-chain amino acid transporter CDS	1	76	76	fig|1905730.70.peg.189
NODE_40_32	- none -	Spermidine/putrescine import ABC transporter ATP-binding protein PotA (TC 3.A.1.11.1) CDS	1	102	102	fig|1905730.70.peg.200
NODE_40_34	- none -	Spermidine/putrescine import ABC transporter ATP-binding protein PotA (TC 3.A.1.11.1) CDS	1	140	140	fig|1905730.70.peg.200
NODE_40_35	- none -	Carbamoyl-phosphate synthase small chain (EC 6.3.5.5) CDS	1	39	39	fig|1905730.70.peg.213
NODE_40_36	- none -	Carbamoyl-phosphate synthase large chain (EC 6.3.5.5) CDS	1	316	316	fig|1905730.70.peg.214
NODE_40_37	- none -	Carbamoyl-phosphate synthase large chain (EC 6.3.5.5) CDS	1	75	75	fig|1905730.70.peg.214
NODE_40_38	- none -	Carbamoyl-phosphate synthase large chain (EC 6.3.5.5) CDS	1	30	30	fig|1905730.70.peg.214
NODE_40_39	- none -	Carbamoyl-phosphate synthase large chain (EC 6.3.5.5) CDS	1	78	78	fig|1905730.70.peg.214
NODE_40_41	- none -	Carbamoyl-phosphate synthase large chain (EC 6.3.5.5) CDS	1	126	126	fig|1905730.70.peg.214
NODE_40_43	pyrimidine conversions	Cytidine deaminase (EC 3.5.4.5) CDS	1	159	159	fig|1905730.70.peg.231
NODE_40_44	- none -	Tricarboxylate transport sensor protein TctE => Citrate response regulator CitA CDS	1	585	585	fig|1905730.70.peg.253
NODE_40_46	- none -	tRNA ho5U(34) carboxymethyltransferase CDS	1	495	495	fig|1905730.70.peg.270
NODE_40_48	- none -	Phosphopantothenoylcysteine decarboxylase (EC 4.1.1.36) / Phosphopantothenoylcysteine synthetase (EC 6.3.2.5) CDS	1	129	129	fig|1905730.70.peg.275
NODE_40_49	- none -	Cytosine permease CDS	1	75	75	fig|1905730.70.peg.279
NODE_40_51	- none -	hypothetical protein CDS	1	31	31	fig|1905730.70.peg.286
NODE_40_52	- none -	RNase E specificity factor CsrD CDS	1	149	149	fig|1905730.70.peg.304
NODE_40_53	- none -	Copper/silver efflux RND transporter, membrane fusion protein CusB CDS	1	190	190	fig|1905730.70.peg.312
NODE_40_55	Terminal cytochrome d ubiquinol oxidases; <br>Terminal cytochrome oxidases	Cytochrome d ubiquinol oxidase subunit II (EC 1.10.3.-) CDS	1	54	54	fig|1905730.70.peg.327
NODE_40_56	Terminal cytochrome d ubiquinol oxidases; <br>Terminal cytochrome oxidases	Cytochrome d ubiquinol oxidase subunit II (EC 1.10.3.-) CDS	1	86	86	fig|1905730.70.peg.327
NODE_40_57	Cysteine Biosynthesis; <br>LysR-family proteins in Escherichia coli	Cys regulon transcriptional activator CysB CDS	1	45	45	fig|1905730.70.peg.338
NODE_40_58	Cysteine Biosynthesis	Sulfate adenylyltransferase subunit 2 (EC 2.7.7.4) CDS	1	84	84	fig|1905730.70.peg.340
NODE_40_59	Heme and Siroheme Biosynthesis; <br>Heme and Siroheme Biosynthesis	Precorrin-2 oxidase (EC 1.3.1.76) @ Sirohydrochlorin ferrochelatase activity of CysG (EC 4.99.1.4) / Uroporphyrinogen-III methyltransferase (EC 2.1.1.107) CDS	1	33	33	fig|1905730.70.peg.342
NODE_40_60	Cysteine Biosynthesis	Sulfite reductase [NADPH] hemoprotein beta-component (EC 1.8.1.2) CDS	1	272	272	fig|1905730.70.peg.343
NODE_40_61	Cysteine Biosynthesis	Sulfate adenylyltransferase subunit 1 (EC 2.7.7.4) CDS	1	306	306	fig|1905730.70.peg.346
NODE_40_62	Cysteine Biosynthesis	Sulfate adenylyltransferase subunit 1 (EC 2.7.7.4) CDS	1	69	69	fig|1905730.70.peg.346
NODE_40_63	- none -	Transcriptional regulator, LacI family CDS	1	81	81	fig|1905730.70.peg.351
NODE_40_64	- none -	ATP-dependent 23S rRNA helicase DbpA CDS	1	111	111	fig|1905730.70.peg.367
NODE_40_65	- none -	ATP-dependent 23S rRNA helicase DbpA CDS	1	53	53	fig|1905730.70.peg.367
NODE_40_66	Muconate lactonizing enzyme family	Galactonate dehydratase (EC 4.2.1.6) CDS	1	30	30	fig|1905730.70.peg.394
NODE_40_67	- none -	Transcriptional regulator, LysR family CDS	1	217	217	fig|1905730.70.peg.404
NODE_40_68	- none -	Biotin sulfoxide reductase (EC 1.-.-.-) / Free methionine-(S)-sulfoxide reductase CDS	1	54	54	fig|1905730.70.peg.407
NODE_40_69	Protein chaperones	Chaperone protein DnaJ CDS	1	99	99	fig|1905730.70.peg.410
NODE_40_70	Biogenesis of c-type cytochromes; <br>Periplasmic disulfide interchange	Cytochrome c-type biogenesis protein DsbD, protein-disulfide reductase (EC 1.8.1.8) CDS	1	67	67	fig|1905730.70.peg.428
NODE_40_71	- none -	tRNA-dihydrouridine(16) synthase CDS	1	55	55	fig|1905730.70.peg.434
NODE_40_72	- none -	Type IV fimbrial assembly protein PilC CDS	1	6	6	fig|1905730.70.peg.462
NODE_40_72	- none -	Kdo2-lipid A phosphoethanolamine transferase EptB (EC 2.7.8.42) CDS	7	135	129	fig|1905730.70.peg.463
NODE_40_73	Fatty Acid Biosynthesis FASII	3-oxoacyl-[acyl-carrier-protein] synthase, KASI (EC 2.3.1.41) CDS	1	126	126	fig|1905730.70.peg.472
NODE_40_74	Biotin biosynthesis; <br>Fatty acid metabolism cluster	Long-chain-fatty-acid--CoA ligase (EC 6.2.1.3) CDS	1	51	51	fig|1905730.70.peg.485
NODE_40_75	Biotin biosynthesis; <br>Fatty acid metabolism cluster	Long-chain-fatty-acid--CoA ligase (EC 6.2.1.3) CDS	1	711	711	fig|1905730.70.peg.485
NODE_40_76	- none -	2,4-dienoyl-CoA reductase [NADPH] (EC 1.3.1.34) CDS	1	63	63	fig|1905730.70.peg.487
NODE_40_77	- none -	Long-chain fatty acid transport protein CDS	1	849	849	fig|1905730.70.peg.490
NODE_40_81	Translation initiation factors bacterial	Methionyl-tRNA formyltransferase (EC 2.1.2.9) CDS	1	60	60	fig|1905730.70.peg.556
NODE_40_82	- none -	Galactofuranose ABC transporter, ATP-binding protein CDS	1	180	180	fig|1905730.70.peg.573
NODE_40_84	CBSS-216591.1.peg.168; <br>Glutamine, Glutamate, Aspartate and Asparagine Biosynthesis; <br>Threonine and Homoserine Biosynthesis	Transcriptional regulator, GntR family domain / Aspartate aminotransferase (EC 2.6.1.1) CDS	1	98	98	fig|1905730.70.peg.595
NODE_40_85	Lactose and Galactose Uptake and Utilization; <br>Maltose and Maltodextrin Utilization	Aldose 1-epimerase (EC 5.1.3.3) CDS	1	144	144	fig|1905730.70.peg.598
NODE_40_86	Glycine cleavage system; <br>LysR-family proteins in Escherichia coli; <br>Orphan regulatory proteins	Glycine cleavage system transcriptional activator GcvA CDS	1	162	162	fig|1905730.70.peg.609
NODE_40_87	Glutathione: Biosynthesis and gamma-glutamyl cycle	Gamma-glutamyltranspeptidase (EC 2.3.2.2) @ Glutathione hydrolase (EC 3.4.19.13) CDS	1	105	105	fig|1905730.70.peg.614
NODE_40_89	- none -	Alpha-D-GlcNAc alpha-1,2-L-rhamnosyltransferase (EC 2.4.1.-) CDS	1	128	128	fig|1905730.70.peg.622
NODE_40_92	- none -	Amino acid ABC transporter, ATP-binding protein YhdZ CDS	1	105	105	fig|1905730.70.peg.636
NODE_40_93	- none -	ABC transporter, ATP-binding protein (cluster 3, basic aa/glutamine/opines) CDS	1	123	123	fig|1905730.70.peg.638
NODE_40_94	- none -	ABC transporter, ATP-binding protein (cluster 3, basic aa/glutamine/opines) CDS	1	43	43	fig|1905730.70.peg.638
NODE_40_95	- none -	ABC transporter, ATP-binding protein (cluster 3, basic aa/glutamine/opines) CDS	1	69	69	fig|1905730.70.peg.638
NODE_40_96	D-gluconate and ketogluconates metabolism; <br>Pentose phosphate pathway	6-phosphogluconate dehydrogenase, decarboxylating (EC 1.1.1.44) CDS	1	83	83	fig|1905730.70.peg.675
NODE_40_97	D-gluconate and ketogluconates metabolism; <br>Pentose phosphate pathway	6-phosphogluconate dehydrogenase, decarboxylating (EC 1.1.1.44) CDS	1	288	288	fig|1905730.70.peg.675
NODE_40_98	- none -	Murein DD-endopeptidase MepH CDS	1	107	107	fig|1905730.70.peg.689
NODE_40_99	Glutamine, Glutamate, Aspartate and Asparagine Biosynthesis	Aspartate racemase (EC 5.1.1.13) CDS	1	333	333	fig|1905730.70.peg.693
NODE_40_100	- none -	probable secreted protein CDS	1	52	52	fig|1905730.70.peg.695
NODE_40_101	- none -	Uncharacterized outer membrane protein YaiW CDS	1	449	449	fig|1905730.70.peg.696
NODE_40_102	- none -	Uncharacterized outer membrane protein YaiW CDS	1	54	54	fig|1905730.70.peg.696
NODE_40_103	Galactosylceramide and Sulfatide metabolism	Arylsulfatase (EC 3.1.6.1) CDS	1	21	21	fig|1905730.70.peg.698
NODE_40_103	- none -	Putative esterase YheT functionally coupled to phosphoribulokinase homolog CDS	22	376	355	fig|1905730.70.peg.699
NODE_40_104	Widespread colonization island	Flp pilus assembly protein RcpC/CpaB CDS	1	42	42	fig|1905730.70.peg.704
NODE_40_105	- none -	Zinc ABC transporter, substrate-binding protein ZnuA CDS	1	103	103	fig|1905730.70.peg.707
NODE_40_106	- none -	Uncharacterized protein YdiJ CDS	1	57	57	fig|1905730.70.peg.713
NODE_40_108	- none -	Uncharacterized protein YdiJ CDS	1	161	161	fig|1905730.70.peg.713
NODE_40_109	- none -	ABC transporter, substrate-binding protein YejA CDS	1	624	624	fig|1905730.70.peg.716
NODE_40_110	- none -	ABC transporter, substrate-binding protein YejA CDS	1	110	110	fig|1905730.70.peg.716
NODE_40_111	- none -	ABC transporter, substrate-binding protein YejA CDS	1	141	141	fig|1905730.70.peg.716
NODE_40_113	- none -	ABC transporter, substrate-binding protein (cluster 1, maltose/g3p/polyamine/iron) CDS	1	34	34	fig|1905730.70.peg.723
NODE_40_114	- none -	ABC transporter, substrate-binding protein (cluster 1, maltose/g3p/polyamine/iron) CDS	1	407	407	fig|1905730.70.peg.723
NODE_40_115	- none -	FIG018993: membrane protein CDS	1	89	89	fig|1905730.70.peg.725
NODE_40_116	- none -	Endonuclease/exonuclease/phosphatase family protein CDS	1	267	267	fig|1905730.70.peg.738
NODE_40_118	- none -	Methyl-accepting chemotaxis sensor/transducer protein CDS	1	84	84	fig|1905730.70.peg.739
NODE_40_119	- none -	hypothetical protein CDS	1	99	99	fig|1905730.70.peg.744
NODE_40_120	- none -	Putative oxidoreductase CDS	1	201	201	fig|1905730.70.peg.747
NODE_40_121	- none -	Putative oxidoreductase CDS	1	513	513	fig|1905730.70.peg.747
NODE_40_122	- none -	Putative inner membrane protein (Fragment) CDS	1	219	219	fig|1905730.70.peg.829
NODE_40_123	Broadly distributed proteins not in subsystems	UPF0265 protein YeeX CDS	21	71	51	fig|1905730.70.peg.840
NODE_40_125	- none -	Similar to citrate lyase beta subunit CDS	1	320	320	fig|1905730.70.peg.924
NODE_40_126	- none -	Similar to citrate lyase beta subunit CDS	1	147	147	fig|1905730.70.peg.924
NODE_40_128	L-Talarate Dehydratase; <br>L-Talarate Dehydratase	L-talarate dehydratase @ Galactarate dehydratase (EC 4.2.1.42) CDS	1	29	29	fig|1905730.70.peg.943
NODE_40_130	- none -	Urea ABC transporter, permease protein UrtB CDS	1	119	119	fig|1905730.70.peg.957
NODE_40_133	- none -	hypothetical protein CDS	1	67	67	fig|1905730.70.peg.1038
NODE_40_134	- none -	Cell division inhibitor Slr1223 (YfcH in EC), contains epimerase/dehydratase and DUF1731 domains CDS	1	63	63	fig|1905730.70.peg.1045
NODE_40_135	- none -	Permease of the drug/metabolite transporter (DMT) superfamily CDS	1	39	39	fig|1905730.70.peg.1046
NODE_40_136	- none -	SAM-dependent methyltransferase CDS	49	246	198	fig|1905730.70.peg.1072
NODE_40_137	- none -	SAM-dependent methyltransferase CDS	1	689	689	fig|1905730.70.peg.1072
NODE_40_138	- none -	Fosmidomycin resistance protein CDS	1	90	90	fig|1905730.70.peg.1112
NODE_40_139	- none -	Predicted ATP-dependent endonuclease of the OLD family, YbjD subgroup CDS	1	78	78	fig|1905730.70.peg.1121
NODE_40_140	- none -	T6SS lysozyme-like component TssE CDS	1	76	76	fig|1905730.70.peg.1130
NODE_40_141	- none -	ABC transporter, permease protein 1 (cluster 1, maltose/g3p/polyamine/iron) / ABC transporter, permease protein 2 (cluster 1, maltose/g3p/polyamine/iron) CDS	1	280	280	fig|1905730.70.peg.1135
NODE_40_142	- none -	Putative PQQ enzyme repeat CDS	1	174	174	fig|1905730.70.peg.1161
NODE_40_143	- none -	Efflux ABC transporter, permease/ATP-binding protein YwjA CDS	1	160	160	fig|1905730.70.peg.1163
NODE_40_144	- none -	Efflux ABC transporter, permease/ATP-binding protein YwjA CDS	1	324	324	fig|1905730.70.peg.1163
NODE_40_145	- none -	UPF0299 membrane protein YohJ CDS	1	130	130	fig|1905730.70.peg.1170
NODE_40_146	- none -	Putative peptidase CDS	1	222	222	fig|1905730.70.peg.1194
NODE_40_147	Iron transport system including ABC transporter	Fe2+ ABC transporter, permease protein 2 CDS	1	93	93	fig|1905730.70.peg.1214
NODE_40_149	- none -	Domain of unknown function / ABC transporter, permease protein 2 (cluster 1, maltose/g3p/polyamine/iron) CDS	1	237	237	fig|1905730.70.peg.1227
NODE_40_150	- none -	VgrG protein CDS	1	220	220	fig|1905730.70.peg.1235
NODE_40_151	- none -	Transcriptional regulator CDS	1	147	147	fig|1905730.70.peg.1237
NODE_40_152	- none -	Methionine synthase II (cobalamin-independent) CDS	1	39	39	fig|1905730.70.peg.1256
NODE_40_153	- none -	Uncharacterized protein YpeB CDS	1	4	4	fig|1905730.70.peg.1280
NODE_40_153	- none -	3-hydroxydecanoyl-[ACP] dehydratase (EC 4.2.1.59) CDS	5	229	225	fig|1905730.70.peg.1281
NODE_40_154	Thiamin biosynthesis	Thiamin ABC transporter, transmembrane component CDS	1	151	151	fig|1905730.70.peg.1288
NODE_40_155	- none -	hypothetical protein CDS	1	11	11	fig|1905730.70.peg.1292
NODE_40_155	- none -	Putative exported protein precursor CDS	12	137	126	fig|1905730.70.peg.1293
NODE_40_156	- none -	hypothetical protein CDS	1	276	276	fig|1905730.70.peg.1302
NODE_40_157	- none -	ABC transporter, substrate-binding protein (cluster 8, B12/iron complex) CDS	1	102	102	fig|1905730.70.peg.1310
NODE_40_158	- none -	Linoleoyl-CoA desaturase (EC 1.14.19.3) CDS	1	540	540	fig|1905730.70.peg.1355
NODE_40_159	- none -	Copper/silver efflux RND transporter, outer membrane protein CusC CDS	1	108	108	fig|1905730.70.peg.1359
NODE_40_160	- none -	Putative DNA-binding protein CDS	1	85	85	fig|1905730.70.peg.1387
NODE_40_163	- none -	putative TonB-dependent receptor CDS	1	39	39	fig|1905730.70.peg.1408
NODE_40_164	- none -	putative TonB-dependent receptor CDS	1	41	41	fig|1905730.70.peg.1408
NODE_40_165	Protein chaperones	Heat shock protein GrpE CDS	1	133	133	fig|1905730.70.peg.1411
NODE_40_166	- none -	Oligopeptide transport substrate-binding protein @ Glutathione ABC transporter, substrate-binding protein GsiB CDS	1	115	115	fig|1905730.70.peg.1421
NODE_40_168	Glutathione: Non-redox reactions	Uncharacterized glutathione S-transferase-like protein CDS	1	87	87	fig|1905730.70.peg.1429
NODE_40_169	GMP synthase; <br>GMP synthase; <br>Purine conversions; <br>Purine conversions; <br>Purine salvage cluster; <br>Purine salvage cluster	GMP synthase [glutamine-hydrolyzing], amidotransferase subunit (EC 6.3.5.2) / GMP synthase [glutamine-hydrolyzing], ATP pyrophosphatase subunit (EC 6.3.5.2) CDS	1	159	159	fig|1905730.70.peg.1431
NODE_40_170	GMP synthase; <br>GMP synthase; <br>Purine conversions; <br>Purine conversions; <br>Purine salvage cluster; <br>Purine salvage cluster	GMP synthase [glutamine-hydrolyzing], amidotransferase subunit (EC 6.3.5.2) / GMP synthase [glutamine-hydrolyzing], ATP pyrophosphatase subunit (EC 6.3.5.2) CDS	1	90	90	fig|1905730.70.peg.1431
NODE_40_171	- none -	Hydroxylamine reductase (EC 1.7.99.1) CDS	1	108	108	fig|1905730.70.peg.1437
NODE_40_172	- none -	T6SS component Hcp CDS	1	306	306	fig|1905730.70.peg.1438
NODE_40_173	- none -	Uncharacterized protein EC-HemX CDS	1	81	81	fig|1905730.70.peg.1459
NODE_40_174	Hfl operon	HflC protein CDS	1	291	291	fig|1905730.70.peg.1462
NODE_40_175	- none -	ATP phosphoribosyltransferase (EC 2.4.2.17) => HisGl CDS	1	36	36	fig|1905730.70.peg.1473
NODE_40_176	- none -	Acetate operon repressor IclR CDS	1	43	43	fig|1905730.70.peg.1518
NODE_40_177	tRNA aminoacylation, Ile	Isoleucyl-tRNA synthetase (EC 6.1.1.5) CDS	1	30	30	fig|1905730.70.peg.1524
NODE_40_178	- none -	Ketol-acid reductoisomerase (NADP(+)) (EC 1.1.1.86) CDS	1	531	531	fig|1905730.70.peg.1526
NODE_40_179	Acetoin, butanediol metabolism; <br>Acetolactate synthase subunits; <br>Branched-Chain Amino Acid Biosynthesis	Acetolactate synthase large subunit (EC 2.2.1.6) CDS	1	54	54	fig|1905730.70.peg.1529
NODE_40_180	Acetoin, butanediol metabolism; <br>Acetolactate synthase subunits; <br>Branched-Chain Amino Acid Biosynthesis	Acetolactate synthase large subunit (EC 2.2.1.6) CDS	1	147	147	fig|1905730.70.peg.1529
NODE_40_181	- none -	5-keto-2-deoxygluconokinase (EC 2.7.1.92) / uncharacterized domain CDS	1	162	162	fig|1905730.70.peg.1536
NODE_40_182	- none -	5-keto-2-deoxygluconokinase (EC 2.7.1.92) / uncharacterized domain CDS	1	36	36	fig|1905730.70.peg.1536
NODE_40_184	- none -	5-keto-2-deoxygluconokinase (EC 2.7.1.92) / uncharacterized domain CDS	1	154	154	fig|1905730.70.peg.1536
NODE_40_185	- none -	2-C-methyl-D-erythritol 4-phosphate cytidylyltransferase (EC 2.7.7.60) CDS	1	82	82	fig|1905730.70.peg.1549
NODE_40_186	Potassium homeostasis	Kup system potassium uptake protein CDS	1	261	261	fig|1905730.70.peg.1575
NODE_40_187	Glycerol and Glycerol-3-phosphate Uptake and Utilization	Glycerol-3-phosphate ABC transporter, permease protein UgpE (TC 3.A.1.1.3) CDS	1	537	537	fig|1905730.70.peg.1579
NODE_40_188	Branched-Chain Amino Acid Biosynthesis; <br>Leucine Biosynthesis	3-isopropylmalate dehydratase large subunit (EC 4.2.1.33) CDS	1	48	48	fig|1905730.70.peg.1593
NODE_40_189	- none -	PTS system, cellobiose-specific IIC component CDS	1	78	78	fig|1905730.70.peg.1603
NODE_40_191	Iron transport system including ABC transporter	Fe2+ ABC transporter, ATP-binding subunit CDS	1	58	58	fig|1905730.70.peg.1622
NODE_40_192	ECSIG4-SIG7	LPS-assembly protein LptD @ Organic solvent tolerance protein precursor CDS	1	195	195	fig|1905730.70.peg.1635
NODE_40_193	- none -	Predicted L-lactate dehydrogenase, Iron-sulfur cluster-binding subunit YkgF CDS	1	78	78	fig|1905730.70.peg.1651
NODE_40_196	- none -	Multidrug efflux system MdtABC-TolC, inner-membrane proton/drug antiporter MdtC (RND type) CDS	1	45	45	fig|1905730.70.peg.1682
NODE_40_197	- none -	Multidrug resistance protein MdtH CDS	1	132	132	fig|1905730.70.peg.1683
NODE_40_199	- none -	Naphthoate synthase (EC 4.1.3.36) CDS	1	102	102	fig|1905730.70.peg.1687
NODE_40_200	- none -	Murein DD-endopeptidase MepM CDS	1	45	45	fig|1905730.70.peg.1692
NODE_40_201	- none -	Murein DD-endopeptidase MepM CDS	1	105	105	fig|1905730.70.peg.1692
NODE_40_202	Methionine Biosynthesis	5-methyltetrahydrofolate--homocysteine methyltransferase (EC 2.1.1.13) CDS	1	384	384	fig|1905730.70.peg.1702
NODE_40_203	Methionine Biosynthesis	5-methyltetrahydrofolate--homocysteine methyltransferase (EC 2.1.1.13) CDS	1	30	30	fig|1905730.70.peg.1702
NODE_40_204	Methionine Biosynthesis	5-methyltetrahydrofolate--homocysteine methyltransferase (EC 2.1.1.13) CDS	1	111	111	fig|1905730.70.peg.1702
NODE_40_205	Transcription factors bacterial	Transcription-repair coupling factor CDS	1	54	54	fig|1905730.70.peg.1716
NODE_40_206	- none -	Outer-membrane-phospholipid-binding lipoprotein MlaA CDS	1	32	32	fig|1905730.70.peg.1727
NODE_40_207	RNA methylation	tRNA (5-methylaminomethyl-2-thiouridylate)-methyltransferase (EC 2.1.1.61) / FAD-dependent cmnm(5)s(2)U34 oxidoreductase CDS	1	69	69	fig|1905730.70.peg.1745
NODE_40_208	- none -	Manganese ABC transporter, inner membrane permease protein SitD CDS	1	165	165	fig|1905730.70.peg.1749
NODE_40_209	- none -	Zinc ABC transporter, ATP-binding protein ZnuC CDS	1	74	74	fig|1905730.70.peg.1752
NODE_40_210	- none -	Zinc ABC transporter, permease protein ZnuB CDS	1	32	32	fig|1905730.70.peg.1753
NODE_40_211	- none -	Molybdopterin adenylyltransferase (EC 2.7.7.75) CDS	1	277	277	fig|1905730.70.peg.1767
NODE_40_212	- none -	Nitrilotriacetate monooxygenase component A (EC 1.14.13.-) CDS	1	78	78	fig|1905730.70.peg.1770
NODE_40_214	- none -	Protein-methionine-sulfoxide reductase catalytic subunit MsrP CDS	1	110	110	fig|1905730.70.peg.1792
NODE_40_215	- none -	Methylthioribulose-1-phosphate dehydratase (EC 4.2.1.109) CDS	1	85	85	fig|1905730.70.peg.1798
NODE_40_216	- none -	1,2-dihydroxy-3-keto-5-methylthiopentene dioxygenase (EC 1.13.11.54) CDS	1	99	99	fig|1905730.70.peg.1800
NODE_40_217	- none -	UDP-N-acetylglucosamine 1-carboxyvinyltransferase (EC 2.5.1.7) CDS	1	80	80	fig|1905730.70.peg.1806
NODE_40_218	- none -	UDP-N-acetylmuramate--L-alanine ligase (EC 6.3.2.8) CDS	1	171	171	fig|1905730.70.peg.1807
NODE_40_219	DNA repair, bacterial MutL-MutS system	DNA mismatch repair protein MutL CDS	1	42	42	fig|1905730.70.peg.1814
NODE_40_220	- none -	Molybdenum transport system protein ModD CDS	1	54	54	fig|1905730.70.peg.1822
NODE_40_221	NAD and NADP cofactor biosynthesis global; <br>NAD and NADP cofactor biosynthesis global; <br>NAD and NADP cofactor biosynthesis global	NadR transcriptional regulator / Nicotinamide-nucleotide adenylyltransferase, NadR family (EC 2.7.7.1) / Ribosylnicotinamide kinase (EC 2.7.1.22) CDS	1	36	36	fig|1905730.70.peg.1824
NODE_40_222	- none -	Periplasmic nitrate reductase (EC 1.7.99.4) CDS	1	135	135	fig|1905730.70.peg.1835
NODE_40_224	- none -	Uncharacterized MFS-type transporter CDS	1	34	34	fig|1905730.70.peg.1856
NODE_40_225	- none -	Exoenzymes regulatory protein AepA precursor CDS	1	30	30	fig|1905730.70.peg.1858
NODE_40_226	Nitrosative stress	Anaerobic nitric oxide reductase transcription regulator NorR CDS	1	564	564	fig|1905730.70.peg.1874
NODE_40_227	Ribonucleotide reduction	Ribonucleotide reductase of class Ia (aerobic), alpha subunit (EC 1.17.4.1) CDS	1	208	208	fig|1905730.70.peg.1876
NODE_40_228	Ribonucleotide reduction	Ribonucleotide reductase of class Ia (aerobic), alpha subunit (EC 1.17.4.1) CDS	1	30	30	fig|1905730.70.peg.1876
NODE_40_229	Ribonucleotide reduction	Ribonucleotide reductase of class Ia (aerobic), alpha subunit (EC 1.17.4.1) CDS	1	309	309	fig|1905730.70.peg.1876
NODE_40_230	Ribonucleotide reduction	Ribonucleotide reductase of class III (anaerobic), large subunit (EC 1.17.4.2) CDS	1	129	129	fig|1905730.70.peg.1878
NODE_40_232	NADH ubiquinone oxidoreductase; <br>Respiratory Complex I	NADH-ubiquinone oxidoreductase chain L (EC 1.6.5.3) CDS	1	105	105	fig|1905730.70.peg.1902
NODE_40_233	NusA-TFII Cluster; <br>Transcription factors bacterial	Transcription termination protein NusA CDS	1	543	543	fig|1905730.70.peg.1905
NODE_40_234	- none -	Two-component system response regulator OmpR CDS	1	123	123	fig|1905730.70.peg.1919
NODE_40_235	- none -	Two-component system response regulator OmpR CDS	1	42	42	fig|1905730.70.peg.1919
NODE_40_236	- none -	3-oxo-tetronate 4-phosphate decarboxylase CDS	1	406	406	fig|1905730.70.peg.1937
NODE_40_237	- none -	Glycine betaine/L-proline transport system permease protein ProW (TC 3.A.1.12.1) CDS	1	78	78	fig|1905730.70.peg.1938
NODE_40_238	- none -	Glycine betaine/L-proline transport system permease protein ProW (TC 3.A.1.12.1) CDS	1	846	846	fig|1905730.70.peg.1938
NODE_40_239	Chorismate: Intermediate for synthesis of Tryptophan, PAPA antibiotics, PABA, 3-hydroxyanthranilate and more.; <br>Folate Biosynthesis; <br>Tryptophan synthesis	Para-aminobenzoate synthase, aminase component (EC 2.6.1.85) CDS	1	79	79	fig|1905730.70.peg.1944
NODE_40_240	- none -	Pantothenate:Na+ symporter (TC 2.A.21.1.1) CDS	1	126	126	fig|1905730.70.peg.1952
NODE_40_241	- none -	Protein lysine acetyltransferase Pat (EC 2.3.1.-) CDS	1	30	30	fig|1905730.70.peg.1960
NODE_40_242	ECSIG4-SIG7; <br>Pyridoxin (Vitamin B6) Biosynthesis	4-hydroxythreonine-4-phosphate dehydrogenase (EC 1.1.1.262) CDS	1	55	55	fig|1905730.70.peg.1978
NODE_40_243	D-Galacturonate and D-Glucuronate Utilization	Exopolygalacturonate lyase (EC 4.2.2.9) CDS	1	91	91	fig|1905730.70.peg.1990
NODE_40_244	Aminopeptidases (EC 3.4.11.-)	Membrane alanine aminopeptidase N (EC 3.4.11.2) CDS	1	127	127	fig|1905730.70.peg.1995
NODE_40_246	- none -	Tripeptide aminopeptidase (EC 3.4.11.4) CDS	1	120	120	fig|1905730.70.peg.1997
NODE_40_248	- none -	Pyrimidine/purine nucleotide 5'-monophosphate nucleosidase PpnN (EC 3.2.2.4) (EC 3.2.2.10) CDS	1	219	219	fig|1905730.70.peg.2069
NODE_40_249	- none -	Phosphoenolpyruvate synthase regulatory protein CDS	1	30	30	fig|1905730.70.peg.2071
NODE_40_250	- none -	Phosphate ABC transporter, permease protein PstC (TC 3.A.1.7.1) CDS	1	636	636	fig|1905730.70.peg.2111
NODE_40_251	Arginine and Ornithine Degradation; <br>Proline, 4-hydroxyproline uptake and utilization; <br>Proline, 4-hydroxyproline uptake and utilization	Transcriptional repressor of PutA and PutP / Proline dehydrogenase (EC 1.5.5.2) / Delta-1-pyrroline-5-carboxylate dehydrogenase (EC 1.2.1.88) CDS	1	141	141	fig|1905730.70.peg.2135
NODE_40_252	Proline, 4-hydroxyproline uptake and utilization	Proline/sodium symporter PutP (TC 2.A.21.2.1) @ Propionate/sodium symporter CDS	1	111	111	fig|1905730.70.peg.2136
NODE_40_253	Glycerate metabolism; <br>Pyruvate metabolism I: anaplerotic reactions, PEP	Pyruvate kinase (EC 2.7.1.40) CDS	1	67	67	fig|1905730.70.peg.2142
NODE_40_254	DNA repair, bacterial; <br>Proteolysis in bacteria, ATP-dependent	DNA repair protein RadA CDS	1	72	72	fig|1905730.70.peg.2164
NODE_40_255	- none -	alpha-galactosidase (EC 3.2.1.22) CDS	1	66	66	fig|1905730.70.peg.2166
NODE_40_256	- none -	Ribose ABC transporter, substrate-binding protein RbsB (TC 3.A.1.2.1) CDS	1	162	162	fig|1905730.70.peg.2177
NODE_40_257	- none -	Ribose ABC transporter, permease protein RbsC (TC 3.A.1.2.1) CDS	1	99	99	fig|1905730.70.peg.2180
NODE_40_258	D-ribose utilization; <br>Deoxyribose and Deoxynucleoside Catabolism	Ribokinase (EC 2.7.1.15) CDS	1	30	30	fig|1905730.70.peg.2182
NODE_40_259	DNA repair, bacterial RecBCD pathway	Exodeoxyribonuclease V alpha chain (EC 3.1.11.5) CDS	1	25	25	fig|1905730.70.peg.2193
NODE_40_259	- none -	ATP-dependent DNA helicase RecG (EC 3.6.4.12) CDS	26	1285	1260	fig|1905730.70.peg.2194
NODE_40_260	- none -	Lipopolysaccharide core heptosyltransferase I CDS	1	238	238	fig|1905730.70.peg.2202
NODE_40_261	- none -	L-rhamnose isomerase (EC 5.3.1.14) CDS	1	78	78	fig|1905730.70.peg.2204
NODE_40_262	- none -	L-rhamnose operon regulatory protein RhaS CDS	1	33	33	fig|1905730.70.peg.2211
NODE_40_263	- none -	23S rRNA (guanosine(2251)-2'-O)-methyltransferase (EC 2.1.1.185) CDS	1	210	210	fig|1905730.70.peg.2240
NODE_40_265	- none -	23S rRNA (guanine(2445)-N(2))-methyltransferase (EC 2.1.1.173) / 23S rRNA (guanine(2069)-N(7))-methyltransferase (EC 2.1.1.264) CDS	1	141	141	fig|1905730.70.peg.2247
NODE_40_266	- none -	LSU rRNA pseudouridine(1911/1915/1917) synthase (EC 5.4.99.23) CDS	1	165	165	fig|1905730.70.peg.2249
NODE_40_268	- none -	Regulator of RpoS CDS	1	99	99	fig|1905730.70.peg.2345
NODE_40_270	- none -	Protein translocase subunit SecA CDS	1	33	33	fig|1905730.70.peg.2386
NODE_40_271	Glycine and Serine Utilization; <br>Pyridoxin (Vitamin B6) Biosynthesis; <br>Serine Biosynthesis	Phosphoserine aminotransferase (EC 2.6.1.52) CDS	1	168	168	fig|1905730.70.peg.2396
NODE_40_272	- none -	Soluble lytic murein transglycosylase (EC 4.2.2.n1) CDS	1	117	117	fig|1905730.70.peg.2407
NODE_40_275	Arginine and Ornithine Degradation	Ornithine decarboxylase (EC 4.1.1.17) CDS	1	138	138	fig|1905730.70.peg.2418
NODE_40_276	Arginine and Ornithine Degradation	Ornithine decarboxylase (EC 4.1.1.17) CDS	1	144	144	fig|1905730.70.peg.2418
NODE_40_278	- none -	ABC transporter, substrate-binding protein (cluster 10, nitrate/sulfonate/bicarbonate) CDS	1	90	90	fig|1905730.70.peg.2432
NODE_40_280	Pentose phosphate pathway	Transaldolase (EC 2.2.1.2) CDS	1	120	120	fig|1905730.70.peg.2458
NODE_40_281	- none -	Inner membrane component of TAM transport system CDS	1	183	183	fig|1905730.70.peg.2459
NODE_40_282	- none -	HesA/MoeB/ThiF family protein => sulfur transfer pathway protein CsdL CDS	1	198	198	fig|1905730.70.peg.2466
NODE_40_283	- none -	HesA/MoeB/ThiF family protein => sulfur transfer pathway protein CsdL CDS	1	189	189	fig|1905730.70.peg.2466
NODE_40_284	- none -	Queuine tRNA-ribosyltransferase (EC 2.4.2.29) CDS	1	126	126	fig|1905730.70.peg.2475
NODE_40_285	- none -	L-threo-3-hydroxyaspartate ammonia-lyase (EC 4.3.1.16) CDS	1	48	48	fig|1905730.70.peg.2476
NODE_40_288	- none -	2-iminoacetate synthase (ThiH) (EC 4.1.99.19) CDS	1	45	45	fig|1905730.70.peg.2479
NODE_40_289	CBSS-216591.1.peg.168; <br>Lysine Biosynthesis DAP Pathway; <br>Methionine Biosynthesis; <br>Threonine and Homoserine Biosynthesis; <br>Threonine and Homoserine Biosynthesis	Aspartokinase (EC 2.7.2.4) / Homoserine dehydrogenase (EC 1.1.1.3) CDS	1	57	57	fig|1905730.70.peg.2485
NODE_40_292	tRNA aminoacylation, Thr	Threonyl-tRNA synthetase (EC 6.1.1.3) CDS	1	87	87	fig|1905730.70.peg.2488
NODE_40_293	- none -	Tol-Pal system beta propeller repeat protein TolB CDS	1	45	45	fig|1905730.70.peg.2494
NODE_40_294	- none -	Methyl-accepting chemotaxis protein III (ribose and galactose chemoreceptor protein) CDS	1	45	45	fig|1905730.70.peg.2510
NODE_40_295	- none -	Trk potassium uptake system protein TrkH CDS	1	123	123	fig|1905730.70.peg.2513
NODE_40_296	- none -	2-polyprenyl-3-methyl-6-methoxy-1,4-benzoquinol hydroxylase CDS	1	69	69	fig|1905730.70.peg.2559
NODE_40_297	pyrimidine conversions	Uridine phosphorylase (EC 2.4.2.3) CDS	1	93	93	fig|1905730.70.peg.2566
NODE_40_298	- none -	Glycerol-3-phosphate ABC transporter, substrate-binding protein UgpB CDS	1	300	300	fig|1905730.70.peg.2571
NODE_40_299	pyrimidine conversions	Uracil phosphoribosyltransferase (EC 2.4.2.9) CDS	1	171	171	fig|1905730.70.peg.2582
NODE_40_300	D-Galacturonate and D-Glucuronate Utilization	Altronate oxidoreductase (EC 1.1.1.58) CDS	1	492	492	fig|1905730.70.peg.2596
NODE_40_301	- none -	Protein ViaA CDS	1	84	84	fig|1905730.70.peg.2600
NODE_40_302	Siderophore Aerobactin; <br>Ton and Tol transport systems	Iron-chelator utilization protein CDS	1	31	31	fig|1905730.70.peg.2603
NODE_40_303	- none -	3-deoxy-D-manno-octulosonic acid transferase (EC 2.4.99.12)(EC 2.4.99.13) CDS	1	1256	1256	fig|1905730.70.peg.2604
NODE_40_308	- none -	ABC-type efflux pump, duplicated ATPase component YbhF CDS	1	152	152	fig|1905730.70.peg.2657
NODE_40_309	- none -	ABC-type efflux pump permease component YbhS CDS	1	64	64	fig|1905730.70.peg.2658
NODE_40_310	- none -	ABC-type efflux pump permease component YbhS CDS	1	177	177	fig|1905730.70.peg.2658
NODE_40_311	- none -	Putative hydrolase YcdX (EC 3.1.-.-) CDS	1	28	28	fig|1905730.70.peg.2675
NODE_40_312	- none -	Putative hydrolase YcdX (EC 3.1.-.-) CDS	1	42	42	fig|1905730.70.peg.2675
NODE_40_312	- none -	Anaerobic respiratory reductase chaperone CDS	43	111	69	fig|1905730.70.peg.2676
NODE_40_313	- none -	Protein yceI precursor CDS	1	54	54	fig|1905730.70.peg.2680
NODE_40_314	- none -	GTP-binding and nucleic acid-binding protein YchF CDS	1	246	246	fig|1905730.70.peg.2686
NODE_40_316	Nitrate and nitrite ammonification	NrfC protein CDS	1	36	36	fig|1905730.70.peg.2709
NODE_40_317	Glutathione-dependent pathway of formaldehyde detoxification	S-formylglutathione hydrolase (EC 3.1.2.12) CDS	1	189	189	fig|1905730.70.peg.2730
NODE_40_318	- none -	Zinc-binding GTPase YeiR CDS	1	182	182	fig|1905730.70.peg.2731
NODE_40_320	D-Galacturonate and D-Glucuronate Utilization	Rhamnogalacturonides degradation protein RhiN CDS	1	60	60	fig|1905730.70.peg.2735
NODE_40_322	- none -	Iron(III) dicitrate transport system permease protein FecD (TC 3.A.1.14.1) CDS	1	78	78	fig|1905730.70.peg.2745
NODE_40_323	Purine conversions; <br>Purine conversions; <br>pyrimidine conversions; <br>pyrimidine conversions	5'-nucleotidase (EC 3.1.3.5); 2',3'-cyclic-nucleotide 2'-phosphodiesterase (EC 3.1.4.16); Putative UDP-sugar hydrolase (EC 3.6.1.45) CDS	1	120	120	fig|1905730.70.peg.2749
NODE_40_324	- none -	Inner membrane protein YgaZ CDS	1	31	31	fig|1905730.70.peg.2752
NODE_40_325	CRISPRs	CRISPR-associated protein Cas1 CDS	1	30	30	fig|1905730.70.peg.2755
NODE_40_326	CRISPRs	CRISPR-associated helicase Cas3 CDS	1	123	123	fig|1905730.70.peg.2756
NODE_40_327	CRISPRs	CRISPR-associated helicase Cas3 CDS	1	363	363	fig|1905730.70.peg.2756
NODE_40_328	- none -	UTP pyrophosphatase (EC 3.6.1.9) CDS	1	114	114	fig|1905730.70.peg.2769
NODE_40_329	- none -	Transcriptional regulator, LysR family CDS	1	60	60	fig|1905730.70.peg.2770
NODE_40_330	- none -	Transcriptional regulator, LysR family CDS	1	45	45	fig|1905730.70.peg.2770
NODE_40_331	- none -	Amino acid ABC transporter, substrate-binding protein YhdW CDS	1	120	120	fig|1905730.70.peg.2779
NODE_40_332	- none -	Bis-ABC ATPase YheS CDS	1	93	93	fig|1905730.70.peg.2781
NODE_40_333	- none -	Inner membrane protein translocase and chaperone YidC, long form CDS	1	126	126	fig|1905730.70.peg.2795
NODE_40_334	- none -	HAD phosphatase YigL CDS	1	54	54	fig|1905730.70.peg.2797
NODE_40_336	- none -	Inner membrane protein YtfF CDS	1	897	897	fig|1905730.70.peg.2838
NODE_40_337	- none -	Galactofuranose ABC transporter, substrate-binding protein CDS	1	360	360	fig|1905730.70.peg.2840

## Sheet: NODE_41
Supplementary table S7. Recombination events inferred by ClonalFrameML in Node 41
Recombination event	Subsystem / gene category	Protein name / Coding DNA sequencing product	Start	End	Length	Gene ID (RAST)
NODE_41_2	tRNA aminoacylation, Ala	Alanyl-tRNA synthetase (EC 6.1.1.7) CDS	1	66	66	fig|1905730.70.peg.53
NODE_41_3	Murein Hydrolases; <br>Recycling of Peptidoglycan Amino Acids	N-acetylmuramoyl-L-alanine amidase (EC 3.5.1.28) CDS	1	144	144	fig|1905730.70.peg.59
NODE_41_6	tRNA aminoacylation, Asp and Asn	Asparaginyl-tRNA synthetase (EC 6.1.1.22) CDS	1	225	225	fig|1905730.70.peg.127
NODE_41_7	CBSS-216591.1.peg.168; <br>Glutamine, Glutamate, Aspartate and Asparagine Biosynthesis; <br>Threonine and Homoserine Biosynthesis	Aspartate aminotransferase (EC 2.6.1.1) CDS	1	33	33	fig|1905730.70.peg.129
NODE_41_8	F0F1-type ATP synthase	ATP synthase alpha chain (EC 3.6.3.14) CDS	1	144	144	fig|1905730.70.peg.135
NODE_41_9	F0F1-type ATP synthase	ATP synthase alpha chain (EC 3.6.3.14) CDS	1	72	72	fig|1905730.70.peg.135
NODE_41_10	Alanine biosynthesis; <br>Branched-Chain Amino Acid Biosynthesis; <br>Pyruvate Alanine Serine Interconversions	Valine--pyruvate aminotransferase (EC 2.6.1.66) CDS	1	89	89	fig|1905730.70.peg.144
NODE_41_11	Alanine biosynthesis; <br>Branched-Chain Amino Acid Biosynthesis; <br>Pyruvate Alanine Serine Interconversions	Valine--pyruvate aminotransferase (EC 2.6.1.66) CDS	1	42	42	fig|1905730.70.peg.144
NODE_41_12	Alanine biosynthesis; <br>Branched-Chain Amino Acid Biosynthesis; <br>Pyruvate Alanine Serine Interconversions	Valine--pyruvate aminotransferase (EC 2.6.1.66) CDS	1	75	75	fig|1905730.70.peg.144
NODE_41_13	- none -	6-phospho-beta-glucosidase (EC 3.2.1.86) CDS	1	33	33	fig|1905730.70.peg.173
NODE_41_14	Biotin biosynthesis; <br>Biotin biosynthesis Experimental	Biotin synthase (EC 2.8.1.6) CDS	1	114	114	fig|1905730.70.peg.180
NODE_41_15	- none -	Carbamoyl-phosphate synthase large chain (EC 6.3.5.5) CDS	1	93	93	fig|1905730.70.peg.214
NODE_41_17	Cysteine Biosynthesis; <br>Methionine Biosynthesis	Serine acetyltransferase (EC 2.3.1.30) CDS	1	83	83	fig|1905730.70.peg.341
NODE_41_18	Cysteine Biosynthesis	Sulfate adenylyltransferase subunit 1 (EC 2.7.7.4) CDS	1	54	54	fig|1905730.70.peg.346
NODE_41_21	- none -	ABC transporter, permease protein 2 (cluster 5, nickel/peptides/opines) CDS	1	148	148	fig|1905730.70.peg.377
NODE_41_22	- none -	Transcriptional regulator, LysR family CDS	1	78	78	fig|1905730.70.peg.404
NODE_41_25	- none -	ABC transporter, ATP-binding protein (cluster 3, basic aa/glutamine/opines) CDS	1	69	69	fig|1905730.70.peg.638
NODE_41_26	- none -	FIG143263: Glycosyl transferase / Lysophospholipid acyltransferase CDS	1	50	50	fig|1905730.70.peg.706
NODE_41_27	- none -	ABC transporter, substrate-binding protein (cluster 1, maltose/g3p/polyamine/iron) CDS	1	1195	1195	fig|1905730.70.peg.723
NODE_41_28	- none -	Probable zinc protease pqqL (EC 3.4.99.-) CDS	1	47	47	fig|1905730.70.peg.735
NODE_41_29	- none -	Methyl-accepting chemotaxis protein I (serine chemoreceptor protein) CDS	1	198	198	fig|1905730.70.peg.737
NODE_41_32	- none -	hypothetical protein CDS	1	129	129	fig|1905730.70.peg.744
NODE_41_33	- none -	Urea ABC transporter, permease protein UrtB CDS	1	181	181	fig|1905730.70.peg.957
NODE_41_34	- none -	Urea ABC transporter, permease protein UrtB CDS	1	111	111	fig|1905730.70.peg.957
NODE_41_35	- none -	Fosmidomycin resistance protein CDS	1	174	174	fig|1905730.70.peg.1112
NODE_41_36	- none -	Urea ABC transporter, permease protein UrtC CDS	1	156	156	fig|1905730.70.peg.1116
NODE_41_37	Biogenesis of c-type cytochromes; <br>Copper homeostasis	Cytochrome c heme lyase subunit CcmH CDS	1	63	63	fig|1905730.70.peg.1192
NODE_41_38	- none -	hypothetical protein CDS	1	107	107	fig|1905730.70.peg.1301
NODE_41_39	- none -	ABC transporter, substrate-binding protein (cluster 8, B12/iron complex) CDS	1	102	102	fig|1905730.70.peg.1310
NODE_41_41	- none -	hypothetical protein CDS	1	94	94	fig|1905730.70.peg.1367
NODE_41_42	- none -	ABC transporter, substrate-binding protein (cluster 3, basic aa/glutamine/opines) CDS	1	213	213	fig|1905730.70.peg.1393
NODE_41_44	- none -	ABC transporter, ATP-binding protein (cluster 5, nickel/peptides/opines) / ABC transporter, ATP-binding protein (cluster 5, nickel/peptides/opines) CDS	1	77	77	fig|1905730.70.peg.1420
NODE_41_45	- none -	ABC transporter, substrate-binding protein (cluster 5, nickel/peptides/opines) CDS	1	96	96	fig|1905730.70.peg.1422
NODE_41_46	- none -	ABC transporter, permease protein 2 (cluster 5, nickel/peptides/opines) CDS	1	30	30	fig|1905730.70.peg.1428
NODE_41_47	DNA gyrase subunits; <br>DNA replication cluster 1; <br>DNA topoisomerases, Type II, ATP-dependent; <br>Resistance to fluoroquinolones	DNA gyrase subunit B (EC 5.99.1.3) CDS	1	66	66	fig|1905730.70.peg.1435
NODE_41_49	Glycerol and Glycerol-3-phosphate Uptake and Utilization	Glycerol-3-phosphate ABC transporter, permease protein UgpE (TC 3.A.1.1.3) CDS	1	114	114	fig|1905730.70.peg.1579
NODE_41_50	- none -	L-galactonate-5-dehydrogenase CDS	1	48	48	fig|1905730.70.peg.1600
NODE_41_51	- none -	L-galactonate transporter CDS	1	213	213	fig|1905730.70.peg.1602
NODE_41_52	- none -	L-galactonate transporter CDS	1	63	63	fig|1905730.70.peg.1602
NODE_41_53	- none -	PTS system, cellobiose-specific IIC component CDS	1	123	123	fig|1905730.70.peg.1604
NODE_41_54	- none -	Lipopolysaccharide ABC transporter, ATP-binding protein LptB CDS	1	60	60	fig|1905730.70.peg.1634
NODE_41_56	- none -	Glucans biosynthesis protein G precursor CDS	1	75	75	fig|1905730.70.peg.1677
NODE_41_57	- none -	Uncharacterized Nudix hydrolase NudL CDS	1	108	108	fig|1905730.70.peg.1894
NODE_41_58	- none -	Two-component system response regulator OmpR CDS	1	105	105	fig|1905730.70.peg.1919
NODE_41_59	- none -	Two-component system response regulator OmpR CDS	1	117	117	fig|1905730.70.peg.1919
NODE_41_60	- none -	Oligopeptide ABC transporter, permease protein OppB (TC 3.A.1.5.1) CDS	1	69	69	fig|1905730.70.peg.1923
NODE_41_61	- none -	NAD(P) transhydrogenase N-domain of subunit alpha (EC 1.6.1.2) / NAD(P) transhydrogenase C-domain of subunit alpha (EC 1.6.1.2) CDS	1	123	123	fig|1905730.70.peg.2051
NODE_41_62	- none -	PTS system, glucose-specific IIC component / PTS system, glucose-specific IIB component (EC 2.7.1.199) CDS	1	531	531	fig|1905730.70.peg.2117
NODE_41_64	- none -	N-glycosyltransferase CDS	1	180	180	fig|1905730.70.peg.2190
NODE_41_65	- none -	23S rRNA (guanine(2445)-N(2))-methyltransferase (EC 2.1.1.173) / 23S rRNA (guanine(2069)-N(7))-methyltransferase (EC 2.1.1.264) CDS	1	183	183	fig|1905730.70.peg.2247
NODE_41_67	Cysteine Biosynthesis	Sulfate and thiosulfate binding protein CysP CDS	1	39	39	fig|1905730.70.peg.2372
NODE_41_68	- none -	Tol-Pal system beta propeller repeat protein TolB CDS	1	45	45	fig|1905730.70.peg.2494
NODE_41_69	D-Galacturonate and D-Glucuronate Utilization	Altronate oxidoreductase (EC 1.1.1.58) CDS	1	45	45	fig|1905730.70.peg.2596
NODE_41_70	D-Galacturonate and D-Glucuronate Utilization	Altronate oxidoreductase (EC 1.1.1.58) CDS	1	30	30	fig|1905730.70.peg.2596
NODE_41_74	CBSS-228400.4.peg.1623	L,D-transpeptidase YcbB CDS	1	136	136	fig|1905730.70.peg.2669
NODE_41_75	D-Galacturonate and D-Glucuronate Utilization	Rhamnogalacturonides degradation protein RhiN CDS	1	157	157	fig|1905730.70.peg.2735
NODE_41_76	- none -	Uncharacterized UPF0721 transmembrane protein CDS	1	77	77	fig|1905730.70.peg.2736
NODE_41_77	Conserved cluster around acetyltransferase YpeA in Enterobacteria; <br>Encapsulating protein for DyP-type peroxidase and ferritin-like protein oligomers	Predicted dye-decolorizing peroxidase (DyP), YfeX-like subgroup CDS	1	66	66	fig|1905730.70.peg.2740
NODE_41_78	- none -	Iron(III) dicitrate transport system permease protein FecD (TC 3.A.1.14.1) CDS	1	684	684	fig|1905730.70.peg.2745
NODE_41_79	CRISPRs	CRISPR-associated helicase Cas3 CDS	1	203	203	fig|1905730.70.peg.2756
NODE_41_80	Inner membrane protein YhjD and conserved cluster involved in LPS biosynthesis	Protein YhjJ, putative peptidase CDS	1	130	130	fig|1905730.70.peg.2788
NODE_41_81	- none -	6-phosphogluconate phosphatase CDS	1	94	94	fig|1905730.70.peg.2796
NODE_41_82	Glutathione-regulated potassium-efflux system and associated functions; <br>Potassium homeostasis	Glutathione-regulated potassium-efflux system ancillary protein KefG CDS	1	785	785	fig|1905730.70.peg.2841

## Sheet: NODE_42
Supplementary table S8. Recombination events inferred by ClonalFrameML in Node 42
Recombination event	Subsystem / gene category	Protein name / Coding DNA sequencing product	Start	End	Length	Gene ID (RAST)
NODE_42_2	Glyoxylate bypass	Isocitrate lyase (EC 4.1.3.1) CDS	1	108	108	fig|1905730.70.peg.16
NODE_42_3	Dehydrogenase complexes; <br>Pyruvate metabolism II: acetyl-CoA, acetogenesis from pyruvate	Dihydrolipoamide acetyltransferase component of pyruvate dehydrogenase complex (EC 2.3.1.12) CDS	1	75	75	fig|1905730.70.peg.18
NODE_42_4	Glyoxylate bypass	Aconitate hydratase 2 (EC 4.2.1.3) CDS	1	45	45	fig|1905730.70.peg.21
NODE_42_5	- none -	Aminoglycosides efflux system AcrAD-TolC, inner-membrane proton/drug antiporter AcrD (RND type) CDS	1	87	87	fig|1905730.70.peg.27
NODE_42_6	Pyruvate metabolism II: acetyl-CoA, acetogenesis from pyruvate	Acetate permease ActP (cation/acetate symporter) CDS	1	108	108	fig|1905730.70.peg.32
NODE_42_7	Oxidative stress; <br>Thioredoxin-disulfide reductase	Alkyl hydroperoxide reductase subunit C-like protein CDS	1	175	175	fig|1905730.70.peg.47
NODE_42_8	Methylglyoxal Metabolism; <br>Methylglyoxal Metabolism; <br>Pyruvate metabolism II: acetyl-CoA, acetogenesis from pyruvate	Aldehyde dehydrogenase (EC 1.2.1.3) CDS	1	699	699	fig|1905730.70.peg.54
NODE_42_9	Alanine biosynthesis; <br>Pyruvate Alanine Serine Interconversions	Alanine racemase (EC 5.1.1.1) CDS	1	51	51	fig|1905730.70.peg.55
NODE_42_10	Murein Hydrolases; <br>Recycling of Peptidoglycan Amino Acids	N-acetylmuramoyl-L-alanine amidase (EC 3.5.1.28) CDS	1	462	462	fig|1905730.70.peg.59
NODE_42_11	Murein Hydrolases; <br>Recycling of Peptidoglycan Amino Acids	N-acetylmuramoyl-L-alanine amidase (EC 3.5.1.28) CDS	1	85	85	fig|1905730.70.peg.59
NODE_42_12	Murein Hydrolases; <br>Recycling of Peptidoglycan Amino Acids	N-acetylmuramoyl-L-alanine amidase (EC 3.5.1.28) CDS	1	30	30	fig|1905730.70.peg.59
NODE_42_13	Recycling of Peptidoglycan Amino Acids	AmpG permease CDS	1	36	36	fig|1905730.70.peg.62
NODE_42_16	tRNA aminoacylation, Asp and Asn	Asparaginyl-tRNA synthetase (EC 6.1.1.22) CDS	1	30	30	fig|1905730.70.peg.127
NODE_42_17	F0F1-type ATP synthase	ATP synthase alpha chain (EC 3.6.3.14) CDS	1	209	209	fig|1905730.70.peg.135
NODE_42_18	F0F1-type ATP synthase	ATP synthase alpha chain (EC 3.6.3.14) CDS	1	108	108	fig|1905730.70.peg.135
NODE_42_19	Alanine biosynthesis; <br>Branched-Chain Amino Acid Biosynthesis; <br>Pyruvate Alanine Serine Interconversions	Valine--pyruvate aminotransferase (EC 2.6.1.66) CDS	1	1373	1373	fig|1905730.70.peg.144
NODE_42_20	Alanine biosynthesis; <br>Branched-Chain Amino Acid Biosynthesis; <br>Pyruvate Alanine Serine Interconversions	Valine--pyruvate aminotransferase (EC 2.6.1.66) CDS	1	39	39	fig|1905730.70.peg.144
NODE_42_21	Alanine biosynthesis; <br>Branched-Chain Amino Acid Biosynthesis; <br>Pyruvate Alanine Serine Interconversions	Valine--pyruvate aminotransferase (EC 2.6.1.66) CDS	1	28	28	fig|1905730.70.peg.144
NODE_42_23	- none -	FMN-dependent NADH-azoreductase (EC 1.7.1.6) CDS	1	151	151	fig|1905730.70.peg.147
NODE_42_24	- none -	Sensory histidine kinase BaeS CDS	1	45	45	fig|1905730.70.peg.148
NODE_42_25	- none -	Outer membrane protein assembly factor YaeT CDS	1	327	327	fig|1905730.70.peg.149
NODE_42_26	- none -	Outer membrane protein assembly factor YaeT CDS	1	56	56	fig|1905730.70.peg.149
NODE_42_28	- none -	6-phospho-beta-glucosidase (EC 3.2.1.86) CDS	1	187	187	fig|1905730.70.peg.173
NODE_42_30	- none -	hypothetical protein CDS	1	204	204	fig|1905730.70.peg.178
NODE_42_31	Biotin biosynthesis; <br>Biotin biosynthesis Experimental	Adenosylmethionine-8-amino-7-oxononanoate aminotransferase (EC 2.6.1.62) CDS	1	132	132	fig|1905730.70.peg.179
NODE_42_32	- none -	Spermidine/putrescine import ABC transporter ATP-binding protein PotA (TC 3.A.1.11.1) CDS	1	39	39	fig|1905730.70.peg.200
NODE_42_33	- none -	Carbamoyl-phosphate synthase large chain (EC 6.3.5.5) CDS	1	33	33	fig|1905730.70.peg.214
NODE_42_34	- none -	Carbamoyl-phosphate synthase large chain (EC 6.3.5.5) CDS	1	142	142	fig|1905730.70.peg.214
NODE_42_35	- none -	Carbamoyl-phosphate synthase large chain (EC 6.3.5.5) CDS	1	51	51	fig|1905730.70.peg.214
NODE_42_36	- none -	Carbamoyl-phosphate synthase large chain (EC 6.3.5.5) CDS	1	102	102	fig|1905730.70.peg.214
NODE_42_37	- none -	Carbamoyl-phosphate synthase large chain (EC 6.3.5.5) CDS	1	48	48	fig|1905730.70.peg.214
NODE_42_39	- none -	PTS system, cellobiose-specific IIB component (EC 2.7.1.205) CDS	1	245	245	fig|1905730.70.peg.235
NODE_42_40	- none -	ADP-ribose pyrophosphatase of COG1058 family (EC 3.6.1.13) / Nicotinamide-nucleotide amidase paralog YfaY, no functional activity CDS	1	31	31	fig|1905730.70.peg.252
NODE_42_42	- none -	tRNA ho5U(34) carboxymethyltransferase CDS	1	87	87	fig|1905730.70.peg.270
NODE_42_43	Nitrate and nitrite ammonification	Nitrate ABC transporter, permease protein CDS	1	135	135	fig|1905730.70.peg.271
NODE_42_44	Nitrate and nitrite ammonification	Nitrate ABC transporter, permease protein CDS	1	255	255	fig|1905730.70.peg.271
NODE_42_45	- none -	Fructose repressor FruR, LacI family CDS	1	102	102	fig|1905730.70.peg.295
NODE_42_46	- none -	Colicin V production protein CDS	1	75	75	fig|1905730.70.peg.317
NODE_42_47	- none -	Maltodextrin ABC transporter, substrate-binding protein MdxE CDS	1	123	123	fig|1905730.70.peg.323
NODE_42_49	Terminal cytochrome d ubiquinol oxidases; <br>Terminal cytochrome oxidases	Cytochrome d ubiquinol oxidase subunit II (EC 1.10.3.-) CDS	1	66	66	fig|1905730.70.peg.327
NODE_42_50	Cysteine Biosynthesis; <br>LysR-family proteins in Escherichia coli	Cys regulon transcriptional activator CysB CDS	1	153	153	fig|1905730.70.peg.338
NODE_42_51	Cysteine Biosynthesis; <br>LysR-family proteins in Escherichia coli	Cys regulon transcriptional activator CysB CDS	1	45	45	fig|1905730.70.peg.338
NODE_42_52	Cysteine Biosynthesis	Sulfite reductase [NADPH] hemoprotein beta-component (EC 1.8.1.2) CDS	1	66	66	fig|1905730.70.peg.343
NODE_42_54	Cysteine Biosynthesis	Sulfate transport system permease protein CysW CDS	1	144	144	fig|1905730.70.peg.349
NODE_42_55	Cysteine Biosynthesis	Sulfate transport system permease protein CysW CDS	1	82	82	fig|1905730.70.peg.349
NODE_42_56	DAP (1,3-diaminopropane) production	Diaminobutyrate--2-oxoglutarate aminotransferase (EC 2.6.1.76) CDS	1	357	357	fig|1905730.70.peg.365
NODE_42_57	- none -	Anaerobic C4-dicarboxylate transporter DcuB CDS	1	36	36	fig|1905730.70.peg.371
NODE_42_58	- none -	Mandelate racemase/muconate lactonizing enzyme-like protein CDS	1	252	252	fig|1905730.70.peg.395
NODE_42_59	DNA repair, bacterial DinG and relatives	ATP-dependent helicase DinG/Rad3 CDS	1	249	249	fig|1905730.70.peg.396
NODE_42_60	- none -	tRNA-dihydrouridine(20/20a) synthase (EC 1.3.1.91) CDS	1	99	99	fig|1905730.70.peg.432
NODE_42_61	- none -	Kdo2-lipid A phosphoethanolamine transferase EptB (EC 2.7.8.42) CDS	1	32	32	fig|1905730.70.peg.463
NODE_42_62	Fatty Acid Biosynthesis FASII	3-oxoacyl-[acyl-carrier-protein] synthase, KASI (EC 2.3.1.41) CDS	1	120	120	fig|1905730.70.peg.472
NODE_42_63	Biotin biosynthesis; <br>Fatty acid metabolism cluster	Long-chain-fatty-acid--CoA ligase (EC 6.2.1.3) CDS	1	65	65	fig|1905730.70.peg.485
NODE_42_64	Biotin biosynthesis; <br>Fatty acid metabolism cluster	Long-chain-fatty-acid--CoA ligase (EC 6.2.1.3) CDS	1	51	51	fig|1905730.70.peg.485
NODE_42_65	- none -	2,4-dienoyl-CoA reductase [NADPH] (EC 1.3.1.34) CDS	1	102	102	fig|1905730.70.peg.487
NODE_42_66	- none -	Fructose-1,6-bisphosphatase, type I (EC 3.1.3.11) CDS	1	138	138	fig|1905730.70.peg.495
NODE_42_67	- none -	Putative TonB dependent outer membrane receptor CDS	1	202	202	fig|1905730.70.peg.505
NODE_42_68	- none -	ABC transporter, substrate-binding protein (cluster 3, basic aa/glutamine/opines) CDS	1	324	324	fig|1905730.70.peg.554
NODE_42_69	- none -	ABC transporter, substrate-binding protein (cluster 3, basic aa/glutamine/opines) CDS	1	66	66	fig|1905730.70.peg.554
NODE_42_70	Folate Biosynthesis; <br>Folate Biosynthesis	Dihydrofolate synthase (EC 6.3.2.12) @ Folylpolyglutamate synthase (EC 6.3.2.17) CDS	1	105	105	fig|1905730.70.peg.560
NODE_42_71	- none -	Fumarate reductase flavoprotein subunit (EC 1.3.5.4) CDS	1	104	104	fig|1905730.70.peg.564
NODE_42_73	- none -	Cell division protein FtsZ CDS	1	216	216	fig|1905730.70.peg.585
NODE_42_74	CBSS-216591.1.peg.168; <br>Glutamine, Glutamate, Aspartate and Asparagine Biosynthesis; <br>Threonine and Homoserine Biosynthesis	Transcriptional regulator, GntR family domain / Aspartate aminotransferase (EC 2.6.1.1) CDS	1	63	63	fig|1905730.70.peg.595
NODE_42_75	CBSS-216591.1.peg.168; <br>Glutamine, Glutamate, Aspartate and Asparagine Biosynthesis; <br>Threonine and Homoserine Biosynthesis	Transcriptional regulator, GntR family domain / Aspartate aminotransferase (EC 2.6.1.1) CDS	1	154	154	fig|1905730.70.peg.595
NODE_42_76	CBSS-216591.1.peg.168; <br>Glutamine, Glutamate, Aspartate and Asparagine Biosynthesis; <br>Threonine and Homoserine Biosynthesis	Transcriptional regulator, GntR family domain / Aspartate aminotransferase (EC 2.6.1.1) CDS	1	126	126	fig|1905730.70.peg.595
NODE_42_77	CBSS-216591.1.peg.168; <br>Glutamine, Glutamate, Aspartate and Asparagine Biosynthesis; <br>Threonine and Homoserine Biosynthesis	Transcriptional regulator, GntR family domain / Aspartate aminotransferase (EC 2.6.1.1) CDS	1	97	97	fig|1905730.70.peg.595
NODE_42_78	Lactose and Galactose Uptake and Utilization; <br>Maltose and Maltodextrin Utilization	Aldose 1-epimerase (EC 5.1.3.3) CDS	1	144	144	fig|1905730.70.peg.598
NODE_42_80	Glutathione: Biosynthesis and gamma-glutamyl cycle	Gamma-glutamyltranspeptidase (EC 2.3.2.2) @ Glutathione hydrolase (EC 3.4.19.13) CDS	1	69	69	fig|1905730.70.peg.614
NODE_42_81	- none -	Phosphoglucosamine mutase (EC 5.4.2.10) CDS	1	192	192	fig|1905730.70.peg.625
NODE_42_82	Ammonia assimilation; <br>Glutamine, Glutamate, Aspartate and Asparagine Biosynthesis; <br>Glutamine synthetases	Glutamine synthetase type I (EC 6.3.1.2) CDS	1	282	282	fig|1905730.70.peg.627
NODE_42_83	- none -	Amino acid ABC transporter, ATP-binding protein YhdZ CDS	1	204	204	fig|1905730.70.peg.636
NODE_42_84	- none -	ABC transporter, ATP-binding protein (cluster 3, basic aa/glutamine/opines) CDS	1	561	561	fig|1905730.70.peg.638
NODE_42_85	CBSS-228400.4.peg.1623	Hypothetical metal-binding enzyme, YcbL homolog CDS	1	55	55	fig|1905730.70.peg.642
NODE_42_87	Ammonia assimilation; <br>Glutamine, Glutamate, Aspartate and Asparagine Biosynthesis	Glutamate synthase [NADPH] large chain (EC 1.4.1.13) CDS	1	357	357	fig|1905730.70.peg.656
NODE_42_88	D-gluconate and ketogluconates metabolism; <br>Pentose phosphate pathway	6-phosphogluconate dehydrogenase, decarboxylating (EC 1.1.1.44) CDS	1	1131	1131	fig|1905730.70.peg.675
NODE_42_89	D-gluconate and ketogluconates metabolism; <br>Pentose phosphate pathway	6-phosphogluconate dehydrogenase, decarboxylating (EC 1.1.1.44) CDS	1	33	33	fig|1905730.70.peg.675
NODE_42_90	Glutathione: Redox cycle	Glutathione reductase (EC 1.8.1.7) CDS	1	59	59	fig|1905730.70.peg.680
NODE_42_91	- none -	hypothetical protein CDS	1	195	195	fig|1905730.70.peg.690
NODE_42_92	- none -	Uncharacterized outer membrane protein YaiW CDS	1	84	84	fig|1905730.70.peg.696
NODE_42_93	- none -	Uncharacterized outer membrane protein YaiW CDS	1	233	233	fig|1905730.70.peg.696
NODE_42_94	- none -	Uncharacterized outer membrane protein YaiW CDS	1	108	108	fig|1905730.70.peg.696
NODE_42_96	- none -	FIG143263: Glycosyl transferase / Lysophospholipid acyltransferase CDS	1	418	418	fig|1905730.70.peg.706
NODE_42_97	- none -	FIG143263: Glycosyl transferase / Lysophospholipid acyltransferase CDS	1	50	50	fig|1905730.70.peg.706
NODE_42_98	- none -	Uncharacterized protein YdiJ CDS	1	108	108	fig|1905730.70.peg.713
NODE_42_99	- none -	hypothetical protein CDS	1	267	267	fig|1905730.70.peg.714
NODE_42_101	- none -	ABC transporter, substrate-binding protein YejA CDS	1	63	63	fig|1905730.70.peg.716
NODE_42_102	- none -	ABC transporter, substrate-binding protein YejA CDS	1	35	35	fig|1905730.70.peg.716
NODE_42_103	Iron acquisition in Streptococcus	Ferric iron ABC transporter, permease protein CDS	1	643	643	fig|1905730.70.peg.721
NODE_42_104	Iron acquisition in Streptococcus	Ferric iron ABC transporter, permease protein CDS	1	195	195	fig|1905730.70.peg.721
NODE_42_105	- none -	ABC transporter, substrate-binding protein (cluster 1, maltose/g3p/polyamine/iron) CDS	1	30	30	fig|1905730.70.peg.723
NODE_42_106	- none -	ABC transporter, substrate-binding protein (cluster 1, maltose/g3p/polyamine/iron) CDS	1	34	34	fig|1905730.70.peg.723
NODE_42_107	- none -	Adenylate-forming enzyme CDS	1	142	142	fig|1905730.70.peg.732
NODE_42_108	- none -	Endonuclease/exonuclease/phosphatase family protein CDS	1	1529	1529	fig|1905730.70.peg.738
NODE_42_109	- none -	Endonuclease/exonuclease/phosphatase family protein CDS	1	36	36	fig|1905730.70.peg.738
NODE_42_110	- none -	Endonuclease/exonuclease/phosphatase family protein CDS	1	447	447	fig|1905730.70.peg.738
NODE_42_111	- none -	Endonuclease/exonuclease/phosphatase family protein CDS	1	128	128	fig|1905730.70.peg.738
NODE_42_112	- none -	Uncharacterized serine protease YdgD CDS	1	327	327	fig|1905730.70.peg.741
NODE_42_113	- none -	Putative oxidoreductase CDS	1	282	282	fig|1905730.70.peg.747
NODE_42_114	- none -	Putative oxidoreductase CDS	1	819	819	fig|1905730.70.peg.747
NODE_42_115	- none -	Putative oxidoreductase CDS	1	92	92	fig|1905730.70.peg.747
NODE_42_116	D-Galacturonate and D-Glucuronate Utilization	Pectin degradation protein KdgF CDS	1	81	81	fig|1905730.70.peg.779
NODE_42_117	- none -	UPF0053 inner membrane protein YtfL CDS	1	72	72	fig|1905730.70.peg.920
NODE_42_118	- none -	Spermidine/putrescine import ABC transporter permease protein PotB (TC 3.A.1.11.1) CDS	1	136	136	fig|1905730.70.peg.929
NODE_42_119	- none -	Methyl-accepting chemotaxis sensor/transducer protein CDS	1	225	225	fig|1905730.70.peg.941
NODE_42_120	L-Talarate Dehydratase; <br>L-Talarate Dehydratase	L-talarate dehydratase @ Galactarate dehydratase (EC 4.2.1.42) CDS	1	109	109	fig|1905730.70.peg.943
NODE_42_124	- none -	Urea ABC transporter, permease protein UrtB CDS	1	120	120	fig|1905730.70.peg.957
NODE_42_125	- none -	Protein tyrosine phosphatase (EC 3.1.3.48) CDS	1	57	57	fig|1905730.70.peg.960
NODE_42_126	Phosphate metabolism	Alkaline phosphatase (EC 3.1.3.1) CDS	1	99	99	fig|1905730.70.peg.1000
NODE_42_127	- none -	Phage protein Mup47, W CDS	1	66	66	fig|1905730.70.peg.1012
NODE_42_129	- none -	hypothetical protein CDS	1	81	81	fig|1905730.70.peg.1038
NODE_42_130	- none -	Permease of the drug/metabolite transporter (DMT) superfamily CDS	1	36	36	fig|1905730.70.peg.1046
NODE_42_131	- none -	MBL-fold metallo-hydrolase superfamily CDS	1	58	58	fig|1905730.70.peg.1056
NODE_42_132	- none -	hypothetical protein CDS	1	30	30	fig|1905730.70.peg.1071
NODE_42_132	- none -	SAM-dependent methyltransferase CDS	91	243	153	fig|1905730.70.peg.1072
NODE_42_133	- none -	SAM-dependent methyltransferase CDS	1	689	689	fig|1905730.70.peg.1072
NODE_42_134	- none -	SrfB CDS	1	153	153	fig|1905730.70.peg.1110
NODE_42_135	- none -	SrfB CDS	1	29	29	fig|1905730.70.peg.1110
NODE_42_136	- none -	Fosmidomycin resistance protein CDS	1	51	51	fig|1905730.70.peg.1112
NODE_42_137	- none -	Predicted ATP-dependent endonuclease of the OLD family, YbjD subgroup CDS	1	45	45	fig|1905730.70.peg.1121
NODE_42_139	- none -	T6SS lysozyme-like component TssE CDS	1	261	261	fig|1905730.70.peg.1130
NODE_42_140	- none -	Putative kinase protein CDS	1	203	203	fig|1905730.70.peg.1150
NODE_42_141	- none -	Putative peptidase CDS	1	222	222	fig|1905730.70.peg.1194
NODE_42_142	- none -	Auxin efflux carrier family protein CDS	1	586	586	fig|1905730.70.peg.1196
NODE_42_143	Widespread colonization island	Type II/IV secretion system ATP hydrolase TadA/VirB11/CpaF, TadA subfamily CDS	1	66	66	fig|1905730.70.peg.1252
NODE_42_144	- none -	3-hydroxydecanoyl-[ACP] dehydratase (EC 4.2.1.59) CDS	1	201	201	fig|1905730.70.peg.1281
NODE_42_145	- none -	Flavin reductase (EC 1.5.1.30) CDS	1	74	74	fig|1905730.70.peg.1285
NODE_42_147	A conserved operon linked to TyrR and possibly involved in virulence	Membrane protein YcjF CDS	1	273	273	fig|1905730.70.peg.1286
NODE_42_148	Thiamin biosynthesis	Thiamin ABC transporter, transmembrane component CDS	1	270	270	fig|1905730.70.peg.1288
NODE_42_149	- none -	FIG00516213: hypothetical protein CDS	1	35	35	fig|1905730.70.peg.1299
NODE_42_150	- none -	hypothetical protein CDS	1	347	347	fig|1905730.70.peg.1302
NODE_42_151	- none -	hypothetical protein CDS	1	186	186	fig|1905730.70.peg.1306
NODE_42_152	- none -	Uncharacterized protein YhdP CDS	1	63	63	fig|1905730.70.peg.1325
NODE_42_153	- none -	Poly(glycerophosphate chain) D-alanine transfer protein DltD CDS	1	70	70	fig|1905730.70.peg.1330
NODE_42_154	- none -	hypothetical protein CDS	1	35	35	fig|1905730.70.peg.1338
NODE_42_156	- none -	Linoleoyl-CoA desaturase (EC 1.14.19.3) CDS	1	89	89	fig|1905730.70.peg.1355
NODE_42_157	- none -	Iron ABC transporter, ATP-binding protein CDS	1	127	127	fig|1905730.70.peg.1358
NODE_42_158	- none -	Putative DNA-binding protein CDS	1	85	85	fig|1905730.70.peg.1387
NODE_42_159	- none -	COG1649 predicted glycoside hydrolase CDS	1	136	136	fig|1905730.70.peg.1407
NODE_42_160	Protein chaperones	Heat shock protein GrpE CDS	1	102	102	fig|1905730.70.peg.1411
NODE_42_161	- none -	ABC transporter, ATP-binding protein (cluster 5, nickel/peptides/opines) / ABC transporter, ATP-binding protein (cluster 5, nickel/peptides/opines) CDS	1	288	288	fig|1905730.70.peg.1417
NODE_42_164	- none -	ABC transporter, substrate-binding protein (cluster 5, nickel/peptides/opines) CDS	1	101	101	fig|1905730.70.peg.1422
NODE_42_165	- none -	ABC transporter, permease protein 1 (cluster 5, nickel/peptides/opines) CDS	1	46	46	fig|1905730.70.peg.1426
NODE_42_166	- none -	ABC transporter, permease protein 2 (cluster 5, nickel/peptides/opines) CDS	1	108	108	fig|1905730.70.peg.1428
NODE_42_167	- none -	Hydroxylamine reductase (EC 1.7.99.1) CDS	1	129	129	fig|1905730.70.peg.1437
NODE_42_168	- none -	Uncharacterized protein EC-HemX CDS	1	165	165	fig|1905730.70.peg.1459
NODE_42_169	- none -	ATP-dependent helicase HrpB CDS	1	1508	1508	fig|1905730.70.peg.1498
NODE_42_170	Omega peptidases (EC 3.4.19.-); <br>Protein degradation	Isoaspartyl aminopeptidase (EC 3.4.19.5) @ Asp-X dipeptidase CDS	1	35	35	fig|1905730.70.peg.1517
NODE_42_171	- none -	Acetate operon repressor IclR CDS	1	747	747	fig|1905730.70.peg.1518
NODE_42_172	- none -	Acetate operon repressor IclR CDS	1	96	96	fig|1905730.70.peg.1518
NODE_42_173	tRNA aminoacylation, Ile	Isoleucyl-tRNA synthetase (EC 6.1.1.5) CDS	1	228	228	fig|1905730.70.peg.1524
NODE_42_174	tRNA aminoacylation, Ile	Isoleucyl-tRNA synthetase (EC 6.1.1.5) CDS	1	33	33	fig|1905730.70.peg.1524
NODE_42_175	- none -	5-keto-2-deoxygluconokinase (EC 2.7.1.92) / uncharacterized domain CDS	1	63	63	fig|1905730.70.peg.1536
NODE_42_176	- none -	5-keto-2-deoxygluconokinase (EC 2.7.1.92) / uncharacterized domain CDS	1	34	34	fig|1905730.70.peg.1536
NODE_42_177	- none -	4-hydroxy-3-methylbut-2-enyl diphosphate reductase (EC 1.17.7.4) CDS	1	35	35	fig|1905730.70.peg.1552
NODE_42_178	- none -	Putative outer membrane protein CDS	1	162	162	fig|1905730.70.peg.1563
NODE_42_179	Potassium homeostasis	Kup system potassium uptake protein CDS	1	33	33	fig|1905730.70.peg.1575
NODE_42_180	Glycerol and Glycerol-3-phosphate Uptake and Utilization	Glycerol-3-phosphate ABC transporter, permease protein UgpE (TC 3.A.1.1.3) CDS	1	51	51	fig|1905730.70.peg.1579
NODE_42_181	Glycerol and Glycerol-3-phosphate Uptake and Utilization	Glycerol-3-phosphate ABC transporter, permease protein UgpE (TC 3.A.1.1.3) CDS	1	30	30	fig|1905730.70.peg.1579
NODE_42_182	Branched-Chain Amino Acid Biosynthesis; <br>Leucine Biosynthesis	3-isopropylmalate dehydratase large subunit (EC 4.2.1.33) CDS	1	186	186	fig|1905730.70.peg.1593
NODE_42_183	- none -	PTS system, cellobiose-specific IIC component CDS	1	522	522	fig|1905730.70.peg.1604
NODE_42_184	- none -	PTS system, cellobiose-specific IIC component CDS	1	425	425	fig|1905730.70.peg.1604
NODE_42_185	Lipoprotein sorting system	Lipoprotein releasing system transmembrane protein LolE CDS	1	39	39	fig|1905730.70.peg.1625
NODE_42_186	- none -	Lipopolysaccharide ABC transporter, ATP-binding protein LptB CDS	1	597	597	fig|1905730.70.peg.1634
NODE_42_187	CBSS-216591.1.peg.168; <br>Lysine Biosynthesis DAP Pathway; <br>Threonine and Homoserine Biosynthesis	Aspartokinase (EC 2.7.2.4) CDS	1	263	263	fig|1905730.70.peg.1655
NODE_42_188	CBSS-216591.1.peg.168; <br>Lysine Biosynthesis DAP Pathway; <br>Threonine and Homoserine Biosynthesis	Aspartokinase (EC 2.7.2.4) CDS	1	249	249	fig|1905730.70.peg.1655
NODE_42_189	- none -	Multidrug efflux system MdtABC-TolC, membrane fusion component MdtA CDS	1	57	57	fig|1905730.70.peg.1680
NODE_42_190	- none -	Multidrug efflux system MdtABC-TolC, membrane fusion component MdtA CDS	1	114	114	fig|1905730.70.peg.1680
NODE_42_191	- none -	Multidrug efflux system MdtABC-TolC, inner-membrane proton/drug antiporter MdtB (RND type) CDS	1	132	132	fig|1905730.70.peg.1681
NODE_42_192	- none -	Multidrug efflux system MdtABC-TolC, inner-membrane proton/drug antiporter MdtB (RND type) CDS	1	81	81	fig|1905730.70.peg.1681
NODE_42_194	- none -	Multidrug resistance protein MdtH CDS	1	133	133	fig|1905730.70.peg.1683
NODE_42_195	- none -	Multidrug resistance protein MdtH CDS	1	72	72	fig|1905730.70.peg.1683
NODE_42_196	- none -	Multidrug resistance protein MdtH CDS	1	132	132	fig|1905730.70.peg.1683
NODE_42_197	- none -	Multidrug efflux transporter MdtK/NorM (MATE family) CDS	1	227	227	fig|1905730.70.peg.1685
NODE_42_198	- none -	Murein DD-endopeptidase MepM CDS	1	54	54	fig|1905730.70.peg.1692
NODE_42_199	Methionine Biosynthesis	Cystathionine gamma-synthase (EC 2.5.1.48) CDS	1	69	69	fig|1905730.70.peg.1696
NODE_42_201	Methionine Biosynthesis	5-methyltetrahydrofolate--homocysteine methyltransferase (EC 2.1.1.13) CDS	1	438	438	fig|1905730.70.peg.1702
NODE_42_202	Methionine Biosynthesis	5-methyltetrahydrofolate--homocysteine methyltransferase (EC 2.1.1.13) CDS	1	66	66	fig|1905730.70.peg.1702
NODE_42_203	Transcription factors bacterial	Transcription-repair coupling factor CDS	1	54	54	fig|1905730.70.peg.1716
NODE_42_204	Magnesium transport	Mg(2+) transport ATPase, P-type (EC 3.6.3.2) CDS	1	140	140	fig|1905730.70.peg.1719
NODE_42_206	- none -	Zinc ABC transporter, substrate-binding protein ZnuA CDS	1	69	69	fig|1905730.70.peg.1748
NODE_42_207	- none -	Manganese ABC transporter, inner membrane permease protein SitD CDS	1	120	120	fig|1905730.70.peg.1749
NODE_42_210	- none -	Molybdopterin adenylyltransferase (EC 2.7.7.75) CDS	1	141	141	fig|1905730.70.peg.1767
NODE_42_211	Recycling of Peptidoglycan Amino Acids	UDP-N-acetylmuramate:L-alanyl-gamma-D-glutamyl- meso-diaminopimelate ligase (EC 6.3.2.-) CDS	1	183	183	fig|1905730.70.peg.1771
NODE_42_213	- none -	Lipid A export permease/ATP-binding protein MsbA CDS	1	34	34	fig|1905730.70.peg.1783
NODE_42_214	- none -	Methylthioribulose-1-phosphate dehydratase (EC 4.2.1.109) CDS	1	378	378	fig|1905730.70.peg.1798
NODE_42_215	- none -	Methylthioribulose-1-phosphate dehydratase (EC 4.2.1.109) CDS	1	45	45	fig|1905730.70.peg.1798
NODE_42_216	- none -	2,3-diketo-5-methylthiopentyl-1-phosphate enolase-phosphatase (EC 3.1.3.77) CDS	1	42	42	fig|1905730.70.peg.1799
NODE_42_217	- none -	5-methylthioribose kinase (EC 2.7.1.100) CDS	1	507	507	fig|1905730.70.peg.1802
NODE_42_218	- none -	UDP-N-acetylmuramate--L-alanine ligase (EC 6.3.2.8) CDS	1	998	998	fig|1905730.70.peg.1807
NODE_42_219	DNA repair, bacterial MutL-MutS system; <br>DNA repair system including RecA, MutS and a hypothetical protein	DNA mismatch repair protein MutS CDS	1	83	83	fig|1905730.70.peg.1815
NODE_42_220	- none -	PTS system, N-acetylglucosamine-specific IIC component / PTS system, N-acetylglucosamine-specific IIB component (EC 2.7.1.193) CDS	1	58	58	fig|1905730.70.peg.1827
NODE_42_222	- none -	Periplasmic nitrate reductase (EC 1.7.99.4) CDS	1	204	204	fig|1905730.70.peg.1835
NODE_42_223	- none -	Assimilatory nitrate reductase large subunit (EC 1.7.99.4) CDS	1	295	295	fig|1905730.70.peg.1849
NODE_42_224	Ribonucleotide reduction	Ribonucleotide reductase of class Ia (aerobic), alpha subunit (EC 1.17.4.1) CDS	1	425	425	fig|1905730.70.peg.1876
NODE_42_225	Ribonucleotide reduction	Ribonucleotide reductase of class Ia (aerobic), alpha subunit (EC 1.17.4.1) CDS	1	1047	1047	fig|1905730.70.peg.1876
NODE_42_226	Ribonucleotide reduction	Ribonucleotide reductase of class Ia (aerobic), alpha subunit (EC 1.17.4.1) CDS	1	262	262	fig|1905730.70.peg.1876
NODE_42_227	Ribonucleotide reduction	Ribonucleotide reductase of class III (anaerobic), large subunit (EC 1.17.4.2) CDS	1	36	36	fig|1905730.70.peg.1878
NODE_42_228	Nitrate and nitrite ammonification	Nitrate ABC transporter, ATP-binding protein CDS	1	104	104	fig|1905730.70.peg.1886
NODE_42_229	NADH ubiquinone oxidoreductase; <br>Respiratory Complex I	NADH-ubiquinone oxidoreductase chain G (EC 1.6.5.3) CDS	1	98	98	fig|1905730.70.peg.1897
NODE_42_230	NusA-TFII Cluster; <br>Transcription factors bacterial	Transcription termination protein NusA CDS	1	540	540	fig|1905730.70.peg.1905
NODE_42_231	- none -	Oligopeptide ABC transporter, permease protein OppB (TC 3.A.1.5.1) CDS	1	260	260	fig|1905730.70.peg.1923
NODE_42_232	- none -	Oligopeptide ABC transporter, ATP-binding protein OppD (TC 3.A.1.5.1) CDS	1	75	75	fig|1905730.70.peg.1925
NODE_42_233	- none -	3-oxo-tetronate 4-phosphate decarboxylase CDS	1	71	71	fig|1905730.70.peg.1937
NODE_42_234	- none -	Glycine betaine/L-proline transport system permease protein ProW (TC 3.A.1.12.1) CDS	1	387	387	fig|1905730.70.peg.1938
NODE_42_235	- none -	Glycine betaine/L-proline transport system permease protein ProW (TC 3.A.1.12.1) CDS	1	185	185	fig|1905730.70.peg.1938
NODE_42_236	- none -	Pantothenate:Na+ symporter (TC 2.A.21.1.1) CDS	1	126	126	fig|1905730.70.peg.1952
NODE_42_237	- none -	Kumamolysin CDS	1	135	135	fig|1905730.70.peg.1966
NODE_42_239	- none -	D-threonate 4-phosphate dehydrogenase [decarboxylating] CDS	1	30	30	fig|1905730.70.peg.1979
NODE_42_240	Aminopeptidases (EC 3.4.11.-)	Membrane alanine aminopeptidase N (EC 3.4.11.2) CDS	1	435	435	fig|1905730.70.peg.1995
NODE_42_243	- none -	6-phosphofructokinase (EC 2.7.1.11) CDS	1	111	111	fig|1905730.70.peg.1999
NODE_42_244	Fermentations: Mixed acid	Pyruvate formate-lyase (EC 2.3.1.54) CDS	1	135	135	fig|1905730.70.peg.2001
NODE_42_245	- none -	Transcriptional regulator, LysR family CDS	1	33	33	fig|1905730.70.peg.2013
NODE_42_246	tRNA aminoacylation, Phe	Phenylalanyl-tRNA synthetase beta chain (EC 6.1.1.20) CDS	1	84	84	fig|1905730.70.peg.2021
NODE_42_247	tRNA aminoacylation, Phe	Phenylalanyl-tRNA synthetase beta chain (EC 6.1.1.20) CDS	1	47	47	fig|1905730.70.peg.2021
NODE_42_248	Triacylglycerol metabolism	Lysophospholipase L2 (EC 3.1.1.5) CDS	1	78	78	fig|1905730.70.peg.2041
NODE_42_250	Phosphate metabolism	NAD(P) transhydrogenase subunit beta (EC 1.6.1.2) CDS	1	46	46	fig|1905730.70.peg.2052
NODE_42_251	- none -	DNA polymerase II (EC 2.7.7.7) CDS	1	78	78	fig|1905730.70.peg.2055
NODE_42_252	- none -	DNA polymerase II (EC 2.7.7.7) CDS	1	103	103	fig|1905730.70.peg.2055
NODE_42_253	- none -	Pyrimidine/purine nucleotide 5'-monophosphate nucleosidase PpnN (EC 3.2.2.4) (EC 3.2.2.10) CDS	1	219	219	fig|1905730.70.peg.2069
NODE_42_254	- none -	Phosphoenolpyruvate synthase regulatory protein CDS	1	30	30	fig|1905730.70.peg.2071
NODE_42_255	- none -	General secretion pathway protein D CDS	1	249	249	fig|1905730.70.peg.2123
NODE_42_256	- none -	General secretion pathway protein D CDS	1	49	49	fig|1905730.70.peg.2123
NODE_42_257	Arginine and Ornithine Degradation; <br>Proline, 4-hydroxyproline uptake and utilization; <br>Proline, 4-hydroxyproline uptake and utilization	Transcriptional repressor of PutA and PutP / Proline dehydrogenase (EC 1.5.5.2) / Delta-1-pyrroline-5-carboxylate dehydrogenase (EC 1.2.1.88) CDS	1	89	89	fig|1905730.70.peg.2135
NODE_42_258	Glycerate metabolism; <br>Pyruvate metabolism I: anaplerotic reactions, PEP	Pyruvate kinase (EC 2.7.1.40) CDS	1	173	173	fig|1905730.70.peg.2140
NODE_42_259	- none -	alpha-galactosidase (EC 3.2.1.22) CDS	1	355	355	fig|1905730.70.peg.2166
NODE_42_261	- none -	ATP-dependent DNA helicase RecG (EC 3.6.4.12) CDS	1	153	153	fig|1905730.70.peg.2194
NODE_42_262	- none -	Lipopolysaccharide core heptosyltransferase I CDS	1	505	505	fig|1905730.70.peg.2202
NODE_42_263	- none -	Lipopolysaccharide core heptosyltransferase I CDS	1	166	166	fig|1905730.70.peg.2202
NODE_42_264	- none -	Lipopolysaccharide core heptosyltransferase I CDS	1	169	169	fig|1905730.70.peg.2202
NODE_42_265	- none -	L-rhamnose operon regulatory protein RhaS CDS	1	125	125	fig|1905730.70.peg.2211
NODE_42_265	- none -	Endonuclease/exonuclease/phosphatase family protein CDS	1	32	32	fig|1905730.70.peg.738
NODE_42_266	- none -	23S rRNA (guanosine(2251)-2'-O)-methyltransferase (EC 2.1.1.185) CDS	1	29	29	fig|1905730.70.peg.2240
NODE_42_267	- none -	23S rRNA (guanine(2445)-N(2))-methyltransferase (EC 2.1.1.173) / 23S rRNA (guanine(2069)-N(7))-methyltransferase (EC 2.1.1.264) CDS	1	166	166	fig|1905730.70.peg.2247
NODE_42_268	- none -	23S rRNA (guanine(2445)-N(2))-methyltransferase (EC 2.1.1.173) / 23S rRNA (guanine(2069)-N(7))-methyltransferase (EC 2.1.1.264) CDS	1	30	30	fig|1905730.70.peg.2247
NODE_42_269	- none -	LSU rRNA pseudouridine(1911/1915/1917) synthase (EC 5.4.99.23) CDS	1	240	240	fig|1905730.70.peg.2249
NODE_42_270	- none -	LSU rRNA pseudouridine(1911/1915/1917) synthase (EC 5.4.99.23) CDS	1	36	36	fig|1905730.70.peg.2249
NODE_42_271	RNA processing and degradation, bacterial	Exoribonuclease II (EC 3.1.13.1) CDS	1	282	282	fig|1905730.70.peg.2250
NODE_42_272	Mycobacterium virulence operon involved in DNA transcription; <br>RNA polymerase bacterial	DNA-directed RNA polymerase beta' subunit (EC 2.7.7.6) CDS	1	111	111	fig|1905730.70.peg.2301
NODE_42_273	Mycobacterium virulence operon involved in DNA transcription; <br>RNA polymerase bacterial	DNA-directed RNA polymerase beta' subunit (EC 2.7.7.6) CDS	1	108	108	fig|1905730.70.peg.2301
NODE_42_274	Transcription initiation, bacterial sigma factors	RNA polymerase sigma-54 factor RpoN CDS	1	1348	1348	fig|1905730.70.peg.2304
NODE_42_275	RNA methylation	16S rRNA (cytosine(967)-C(5))-methyltransferase (EC 2.1.1.176) CDS	1	528	528	fig|1905730.70.peg.2337
NODE_42_276	- none -	Regulator of RpoS CDS	1	222	222	fig|1905730.70.peg.2345
NODE_42_278	- none -	Peptide ABC transporter, ATP-binding protein SapD CDS	1	504	504	fig|1905730.70.peg.2364
NODE_42_279	Sugar-phosphate stress regulation	SgrR, sugar-phosphate stress, transcriptional activator of SgrS small RNA CDS	1	454	454	fig|1905730.70.peg.2402
NODE_42_280	Sugar-phosphate stress regulation	SgrR, sugar-phosphate stress, transcriptional activator of SgrS small RNA CDS	1	39	39	fig|1905730.70.peg.2402
NODE_42_281	- none -	Soluble lytic murein transglycosylase (EC 4.2.2.n1) CDS	1	60	60	fig|1905730.70.peg.2407
NODE_42_282	Arginine and Ornithine Degradation	Ornithine decarboxylase (EC 4.1.1.17) CDS	1	144	144	fig|1905730.70.peg.2418
NODE_42_283	Arginine and Ornithine Degradation	Ornithine decarboxylase (EC 4.1.1.17) CDS	1	153	153	fig|1905730.70.peg.2418
NODE_42_284	- none -	Signal peptide peptidase SppA (protease 4) CDS	1	189	189	fig|1905730.70.peg.2421
NODE_42_285	- none -	Serine/threonine:Na+ symporter SstT CDS	1	1015	1015	fig|1905730.70.peg.2431
NODE_42_286	Phosphate metabolism	Soluble pyridine nucleotide transhydrogenase (EC 1.6.1.1) CDS	1	69	69	fig|1905730.70.peg.2436
NODE_42_287	Pentose phosphate pathway	Transaldolase (EC 2.2.1.2) CDS	1	186	186	fig|1905730.70.peg.2458
NODE_42_288	- none -	HesA/MoeB/ThiF family protein => sulfur transfer pathway protein CsdL CDS	1	366	366	fig|1905730.70.peg.2466
NODE_42_289	- none -	HesA/MoeB/ThiF family protein => sulfur transfer pathway protein CsdL CDS	1	246	246	fig|1905730.70.peg.2466
NODE_42_290	- none -	L-cystine uptake protein TcyP, sodium:anion symporter family CDS	1	620	620	fig|1905730.70.peg.2467
NODE_42_291	- none -	L-threo-3-hydroxyaspartate ammonia-lyase (EC 4.3.1.16) CDS	1	194	194	fig|1905730.70.peg.2476
NODE_42_293	- none -	Phosphomethylpyrimidine synthase ThiC (EC 4.1.99.17) CDS	1	84	84	fig|1905730.70.peg.2478
NODE_42_294	- none -	Phosphomethylpyrimidine synthase ThiC (EC 4.1.99.17) CDS	1	67	67	fig|1905730.70.peg.2478
NODE_42_295	- none -	2-iminoacetate synthase (ThiH) (EC 4.1.99.19) CDS	1	45	45	fig|1905730.70.peg.2479
NODE_42_296	- none -	Tol-Pal system beta propeller repeat protein TolB CDS	1	105	105	fig|1905730.70.peg.2494
NODE_42_297	- none -	Tol-Pal system beta propeller repeat protein TolB CDS	1	1274	1274	fig|1905730.70.peg.2494
NODE_42_298	Ton and Tol transport systems	Tol biopolymer transport system, TolR protein CDS	1	52	52	fig|1905730.70.peg.2499
NODE_42_299	- none -	PTS system, trehalose-specific IIB component (EC 2.7.1.201) / PTS system, trehalose-specific IIC component CDS	1	75	75	fig|1905730.70.peg.2506
NODE_42_300	- none -	PTS system, trehalose-specific IIB component (EC 2.7.1.201) / PTS system, trehalose-specific IIC component CDS	1	222	222	fig|1905730.70.peg.2506
NODE_42_301	- none -	ADP-ribosylglycohydrolase family protein YegU CDS	1	122	122	fig|1905730.70.peg.2511
NODE_42_302	Thioredoxin-disulfide reductase; <br>pyrimidine conversions	Thioredoxin reductase (EC 1.8.1.9) CDS	1	114	114	fig|1905730.70.peg.2532
NODE_42_303	Common Pathway For Synthesis of Aromatic Compounds (DAHP synthase to chorismate); <br>Phenylalanine and Tyrosine Branches from Chorismate	Transcriptional repressor protein TyrR CDS	1	72	72	fig|1905730.70.peg.2552
NODE_42_304	pyrimidine conversions	Uridine phosphorylase (EC 2.4.2.3) CDS	1	33	33	fig|1905730.70.peg.2566
NODE_42_305	- none -	Glycerol-3-phosphate ABC transporter, substrate-binding protein UgpB CDS	1	72	72	fig|1905730.70.peg.2571
NODE_42_306	- none -	Glycerol-3-phosphate ABC transporter, substrate-binding protein UgpB CDS	1	60	60	fig|1905730.70.peg.2571
NODE_42_307	- none -	L-xylulose 5-phosphate 3-epimerase (EC 5.1.3.-) homolog CDS	1	126	126	fig|1905730.70.peg.2580
NODE_42_308	- none -	Bis-ABC ATPase Uup CDS	1	87	87	fig|1905730.70.peg.2590
NODE_42_309	- none -	Protein ViaA CDS	1	43	43	fig|1905730.70.peg.2600
NODE_42_310	- none -	TDP-N-acetylfucosamine:lipid II N-acetylfucosaminyltransferase (EC 2.4.1.325) CDS	1	36	36	fig|1905730.70.peg.2610
NODE_42_311	DNA repair, bacterial; <br>Purine salvage cluster	Exodeoxyribonuclease VII large subunit (EC 3.1.11.6) CDS	1	69	69	fig|1905730.70.peg.2619
NODE_42_314	- none -	ABC-type efflux pump permease component YbhS CDS	1	64	64	fig|1905730.70.peg.2658
NODE_42_315	- none -	FIG01269488: protein, clustered with ribosomal protein L32p CDS	1	63	63	fig|1905730.70.peg.2677
NODE_42_316	- none -	YciO protein, TsaC/YrdC paralog CDS	1	63	63	fig|1905730.70.peg.2691
NODE_42_316	- none -	L-alanine-DL-glutamate epimerase (EC 5.1.1.n1) CDS	64	177	114	fig|1905730.70.peg.2692
NODE_42_317	- none -	Efflux ABC transporter, permease/ATP-binding protein CDS	1	183	183	fig|1905730.70.peg.2698
NODE_42_318	- none -	ABC transporter, permease protein (cluster 3, basic aa/glutamine/opines) CDS	1	278	278	fig|1905730.70.peg.2723
NODE_42_319	Glutathione-dependent pathway of formaldehyde detoxification	S-formylglutathione hydrolase (EC 3.1.2.12) CDS	1	216	216	fig|1905730.70.peg.2730
NODE_42_320	- none -	Nucleoid-associated protein NdpA CDS	1	83	83	fig|1905730.70.peg.2732
NODE_42_321	- none -	Phosphodiesterase YfcE CDS	1	297	297	fig|1905730.70.peg.2738
NODE_42_322	- none -	Iron(III) dicitrate transport system permease protein FecD (TC 3.A.1.14.1) CDS	1	54	54	fig|1905730.70.peg.2745
NODE_42_323	Purine conversions; <br>Purine conversions; <br>pyrimidine conversions; <br>pyrimidine conversions	5'-nucleotidase (EC 3.1.3.5); 2',3'-cyclic-nucleotide 2'-phosphodiesterase (EC 3.1.4.16); Putative UDP-sugar hydrolase (EC 3.6.1.45) CDS	1	447	447	fig|1905730.70.peg.2749
NODE_42_324	CRISPRs	CRISPR-associated helicase Cas3 CDS	1	123	123	fig|1905730.70.peg.2756
NODE_42_325	CRISPRs	CRISPR-associated helicase Cas3 CDS	1	490	490	fig|1905730.70.peg.2756
NODE_42_326	- none -	UTP pyrophosphatase (EC 3.6.1.9) CDS	1	204	204	fig|1905730.70.peg.2769
NODE_42_327	- none -	Uncharacterized inner membrane transporter YhbE CDS	1	51	51	fig|1905730.70.peg.2772
NODE_42_328	- none -	Amino acid ABC transporter, substrate-binding protein YhdW CDS	1	120	120	fig|1905730.70.peg.2779
NODE_42_329	- none -	Amino acid ABC transporter, substrate-binding protein YhdW CDS	1	214	214	fig|1905730.70.peg.2779
NODE_42_332	- none -	Oxalate/formate antiporter CDS	1	333	333	fig|1905730.70.peg.2790
NODE_42_333	- none -	Dihydrodipicolinate synthase family protein bll7272 CDS	1	274	274	fig|1905730.70.peg.2805
NODE_42_334	- none -	NADPH-dependent broad range aldehyde dehydrogenase YqhD CDS	1	75	75	fig|1905730.70.peg.2830
NODE_42_335	- none -	NADPH-dependent broad range aldehyde dehydrogenase YqhD CDS	1	50	50	fig|1905730.70.peg.2830
NODE_42_336	Glutathione: Non-redox reactions	Glutathione S-transferase, omega (EC 2.5.1.18) CDS	1	36	36	fig|1905730.70.peg.2834
NODE_42_337	- none -	Protein YrdA CDS	1	261	261	fig|1905730.70.peg.2835
NODE_42_338	- none -	Inner membrane protein YtfF CDS	1	75	75	fig|1905730.70.peg.2838
NODE_42_339	Glutathione-regulated potassium-efflux system and associated functions; <br>Potassium homeostasis	Glutathione-regulated potassium-efflux system ancillary protein KefG CDS	1	86	86	fig|1905730.70.peg.2841

## Sheet: NODE_43
Supplementary table S9. Recombination events inferred by ClonalFrameML in Node 43
Recombination event	Subsystem / gene category	Protein name / Coding DNA sequencing product	Start	End	Length	Gene ID (RAST)
NODE_43_1	Alanine biosynthesis; <br>Branched-Chain Amino Acid Biosynthesis; <br>Pyruvate Alanine Serine Interconversions	Valine--pyruvate aminotransferase (EC 2.6.1.66) CDS	1	30	30	fig|1905730.70.peg.144
NODE_43_3	- none -	Dipeptide ABC transporter, ATP-binding protein DppF (TC 3.A.1.5.2) CDS	1	228	228	fig|1905730.70.peg.196
NODE_43_4	Glutathione: Biosynthesis and gamma-glutamyl cycle	Gamma-glutamyltranspeptidase (EC 2.3.2.2) @ Glutathione hydrolase (EC 3.4.19.13) CDS	1	114	114	fig|1905730.70.peg.614
NODE_43_5	- none -	FIG143263: Glycosyl transferase / Lysophospholipid acyltransferase CDS	1	174	174	fig|1905730.70.peg.706
NODE_43_6	- none -	Endonuclease/exonuclease/phosphatase family protein CDS	1	141	141	fig|1905730.70.peg.738
NODE_43_7	- none -	O-antigen ligase CDS	1	196	196	fig|1905730.70.peg.1142
NODE_43_8	- none -	hypothetical protein CDS	1	54	54	fig|1905730.70.peg.1308
NODE_43_9	- none -	hypothetical protein CDS	1	126	126	fig|1905730.70.peg.1308
NODE_43_10	- none -	Oligopeptide transport ATP-binding protein CDS	1	243	243	fig|1905730.70.peg.1419
NODE_43_11	- none -	T6SS component Hcp CDS	1	48	48	fig|1905730.70.peg.1438
NODE_43_12	- none -	L-galactonate transporter CDS	1	825	825	fig|1905730.70.peg.1602
NODE_43_13	- none -	Lipopolysaccharide core heptosyltransferase I CDS	1	99	99	fig|1905730.70.peg.2202
NODE_43_14	- none -	Lipopolysaccharide core heptosyltransferase I CDS	1	116	116	fig|1905730.70.peg.2202
NODE_43_15	D-Galacturonate and D-Glucuronate Utilization	Altronate oxidoreductase (EC 1.1.1.58) CDS	1	543	543	fig|1905730.70.peg.2596
NODE_43_16	- none -	3-deoxy-D-manno-octulosonic acid transferase (EC 2.4.99.12)(EC 2.4.99.13) CDS	1	39	39	fig|1905730.70.peg.2604

## Sheet: NODE_44
Supplementary table S10. Recombination events inferred by ClonalFrameML in Node 44
Recombination event	Subsystem / gene category	Protein name / Coding DNA sequencing product	Start	End	Length	Gene ID (RAST)
NODE_44_1	- none -	Acetyl-CoA synthetase (EC 6.2.1.1) CDS	1	188	188	fig|1905730.70.peg.29
NODE_44_4	Glutamine, Glutamate, Aspartate and Asparagine Biosynthesis	Aspartate--ammonia ligase (EC 6.3.1.1) CDS	1	146	146	fig|1905730.70.peg.124
NODE_44_5	- none -	Choline trimethylamine-lyase CDS	1	51	51	fig|1905730.70.peg.314
NODE_44_6	- none -	Heme O synthase, protoheme IX farnesyltransferase, COX10-CtaB CDS	1	45	45	fig|1905730.70.peg.335
NODE_44_7	Cysteine Biosynthesis; <br>LysR-family proteins in Escherichia coli	Cys regulon transcriptional activator CysB CDS	1	153	153	fig|1905730.70.peg.338
NODE_44_8	Cysteine Biosynthesis; <br>LysR-family proteins in Escherichia coli	Cys regulon transcriptional activator CysB CDS	1	257	257	fig|1905730.70.peg.338
NODE_44_10	Glutathione: Biosynthesis and gamma-glutamyl cycle	Gamma-glutamyltranspeptidase (EC 2.3.2.2) @ Glutathione hydrolase (EC 3.4.19.13) CDS	1	329	329	fig|1905730.70.peg.614
NODE_44_11	- none -	Phosphoglucosamine mutase (EC 5.4.2.10) CDS	1	243	243	fig|1905730.70.peg.625
NODE_44_12	D-gluconate and ketogluconates metabolism; <br>Pentose phosphate pathway	6-phosphogluconate dehydrogenase, decarboxylating (EC 1.1.1.44) CDS	1	697	697	fig|1905730.70.peg.675
NODE_44_13	- none -	Uncharacterized protein YdiJ CDS	1	312	312	fig|1905730.70.peg.713
NODE_44_14	Peptidyl-prolyl cis-trans isomerase; <br>Potassium homeostasis	FKBP-type peptidyl-prolyl cis-trans isomerase SlyD (EC 5.2.1.8) CDS	1	30	30	fig|1905730.70.peg.830
NODE_44_15	- none -	Uncharacterized lipoprotein YjbH CDS	1	519	519	fig|1905730.70.peg.842
NODE_44_16	- none -	Uncharacterized lipoprotein YjbH CDS	1	51	51	fig|1905730.70.peg.842
NODE_44_17	- none -	T6SS forkhead associated domain protein ImpI/VasC CDS	1	141	141	fig|1905730.70.peg.984
NODE_44_18	- none -	YjbG polysaccharide synthesis-related protein CDS	1	684	684	fig|1905730.70.peg.1030
NODE_44_19	- none -	T6SS component TssM (IcmF/VasK) CDS	1	46	46	fig|1905730.70.peg.1148
NODE_44_20	- none -	T6SS component TssM (IcmF/VasK) CDS	1	69	69	fig|1905730.70.peg.1148
NODE_44_21	- none -	T6SS component TssM (IcmF/VasK) CDS	1	93	93	fig|1905730.70.peg.1148
NODE_44_22	- none -	Uncharacterized transporter YfbS CDS	1	223	223	fig|1905730.70.peg.1245
NODE_44_23	- none -	Putative polysaccharide export protein YccZ precursor CDS	1	813	813	fig|1905730.70.peg.1406
NODE_44_24	- none -	Myo-inositol 2-dehydrogenase 1 (EC 1.1.1.18) CDS	1	33	33	fig|1905730.70.peg.1538
NODE_44_25	Alanine biosynthesis	Iron-sulfur cluster assembly scaffold protein IscU CDS	1	90	90	fig|1905730.70.peg.1546
NODE_44_26	Glutathione-regulated potassium-efflux system and associated functions	Glutathione-regulated potassium-efflux system protein KefB CDS	1	46	46	fig|1905730.70.peg.1573
NODE_44_27	Glutathione-regulated potassium-efflux system and associated functions	Glutathione-regulated potassium-efflux system protein KefB CDS	1	30	30	fig|1905730.70.peg.1573
NODE_44_28	Potassium homeostasis	Kup system potassium uptake protein CDS	1	269	269	fig|1905730.70.peg.1575
NODE_44_29	- none -	PTS system, N-acetylglucosamine-specific IIC component / PTS system, N-acetylglucosamine-specific IIB component (EC 2.7.1.193) CDS	1	58	58	fig|1905730.70.peg.1827
NODE_44_30	NADH ubiquinone oxidoreductase; <br>Respiratory Complex I	NADH-ubiquinone oxidoreductase chain G (EC 1.6.5.3) CDS	1	98	98	fig|1905730.70.peg.1897
NODE_44_31	NADH ubiquinone oxidoreductase; <br>Respiratory Complex I	NADH-ubiquinone oxidoreductase chain G (EC 1.6.5.3) CDS	1	48	48	fig|1905730.70.peg.1897
NODE_44_32	NADH ubiquinone oxidoreductase; <br>Respiratory Complex I	NADH-ubiquinone oxidoreductase chain G (EC 1.6.5.3) CDS	1	228	228	fig|1905730.70.peg.1897
NODE_44_33	NADH ubiquinone oxidoreductase; <br>Respiratory Complex I	NADH-ubiquinone oxidoreductase chain L (EC 1.6.5.3) CDS	1	297	297	fig|1905730.70.peg.1902
NODE_44_34	NADH ubiquinone oxidoreductase; <br>Respiratory Complex I	NADH-ubiquinone oxidoreductase chain L (EC 1.6.5.3) CDS	1	255	255	fig|1905730.70.peg.1902
NODE_44_35	- none -	Pectate lyase B precursor (EC 4.2.2.2) CDS	1	90	90	fig|1905730.70.peg.1986
NODE_44_36	Phosphate metabolism	Low-affinity inorganic phosphate transporter CDS	1	169	169	fig|1905730.70.peg.2037
NODE_44_37	Orphan regulatory proteins	Two-component system response regulator QseB CDS	1	127	127	fig|1905730.70.peg.2154
NODE_44_38	- none -	ATPase RavA CDS	1	57	57	fig|1905730.70.peg.2172
NODE_44_39	- none -	Ribose ABC transporter, ATP-binding protein RbsA (TC 3.A.1.2.1) CDS	1	213	213	fig|1905730.70.peg.2175
NODE_44_40	- none -	ATP-dependent DNA helicase RecG (EC 3.6.4.12) CDS	1	159	159	fig|1905730.70.peg.2194
NODE_44_42	- none -	L-rhamnose isomerase (EC 5.3.1.14) CDS	1	74	74	fig|1905730.70.peg.2204
NODE_44_43	- none -	tRNA (cytidine(32)/uridine(32)-2'-O)-methyltransferase (EC 2.1.1.200) CDS	1	207	207	fig|1905730.70.peg.2517
NODE_44_44	- none -	tRNA (cytidine(32)/uridine(32)-2'-O)-methyltransferase (EC 2.1.1.200) CDS	1	111	111	fig|1905730.70.peg.2517
NODE_44_45	- none -	Lipid III flippase CDS	1	1050	1050	fig|1905730.70.peg.2612
NODE_44_46	- none -	Aliphatic amidase AmiE (EC 3.5.1.4) CDS	1	156	156	fig|1905730.70.peg.2650
NODE_44_47	- none -	Bis-ABC ATPase YheS CDS	1	120	120	fig|1905730.70.peg.2781

## Sheet: NODE_45
Supplementary table S11. Recombination events inferred by ClonalFrameML in Node 45
Recombination event	Subsystem / gene category	Protein name / Coding DNA sequencing product	Start	End	Length	Gene ID (RAST)
NODE_45_1	- none -	Orf2 CDS	1	31	31	fig|1905730.70.peg.1
NODE_45_2	Protein degradation	Leucyl/phenylalanyl-tRNA--protein transferase (EC 2.3.2.6) CDS	1	78	78	fig|1905730.70.peg.10
NODE_45_3	Fatty Acid Biosynthesis FASII	Biotin carboxylase of acetyl-CoA carboxylase (EC 6.3.4.14) CDS	1	149	149	fig|1905730.70.peg.14
NODE_45_4	Dehydrogenase complexes; <br>Pyruvate metabolism II: acetyl-CoA, acetogenesis from pyruvate	Dihydrolipoamide acetyltransferase component of pyruvate dehydrogenase complex (EC 2.3.1.12) CDS	1	162	162	fig|1905730.70.peg.18
NODE_45_6	Dehydrogenase complexes; <br>Pyruvate metabolism II: acetyl-CoA, acetogenesis from pyruvate	Dihydrolipoamide acetyltransferase component of pyruvate dehydrogenase complex (EC 2.3.1.12) CDS	1	36	36	fig|1905730.70.peg.18
NODE_45_7	Glyoxylate bypass	Aconitate hydratase 2 (EC 4.2.1.3) CDS	1	33	33	fig|1905730.70.peg.21
NODE_45_8	DNA repair, bacterial; <br>DNA repair, bacterial	Methylphosphotriester-DNA--protein-cysteine S-methyltransferase (EC 2.1.1.n11) / ADA regulatory protein / Methylated-DNA--protein-cysteine methyltransferase (EC 2.1.1.63) CDS	1	42	42	fig|1905730.70.peg.34
NODE_45_9	Methylglyoxal Metabolism; <br>Methylglyoxal Metabolism; <br>Pyruvate metabolism II: acetyl-CoA, acetogenesis from pyruvate	Aldehyde dehydrogenase (EC 1.2.1.3) CDS	1	258	258	fig|1905730.70.peg.54
NODE_45_10	Alanine biosynthesis; <br>Pyruvate Alanine Serine Interconversions	Alanine racemase (EC 5.1.1.1) CDS	1	186	186	fig|1905730.70.peg.55
NODE_45_11	- none -	Integral membrane protein TerC CDS	1	181	181	fig|1905730.70.peg.58
NODE_45_12	- none -	Aerobic respiration control response regulator ArcA CDS	1	540	540	fig|1905730.70.peg.89
NODE_45_14	Lipid A-Ara4N pathway ( Polymyxin resistance ); <br>Lipid A-Ara4N pathway ( Polymyxin resistance )	UDP-4-amino-4-deoxy-L-arabinose formyltransferase (EC 2.1.2.13) / UDP-glucuronic acid oxidase (UDP-4-keto-hexauronic acid decarboxylating) (EC 1.1.1.305) CDS	1	192	192	fig|1905730.70.peg.103
NODE_45_15	- none -	Undecaprenyl-phosphate 4-deoxy-4-formamido-L-arabinose transferase (EC 2.4.2.53) CDS	1	63	63	fig|1905730.70.peg.104
NODE_45_16	- none -	4-deoxy-4-formamido-L-arabinose- phosphoundecaprenol deformylase ArnD (EC 3.5.1.n3) CDS	1	48	48	fig|1905730.70.peg.105
NODE_45_17	- none -	4-deoxy-4-formamido-L-arabinose- phosphoundecaprenol deformylase ArnD (EC 3.5.1.n3) CDS	1	4	4	fig|1905730.70.peg.105
NODE_45_17	- none -	Undecaprenyl phosphate-alpha-4-amino-4-deoxy-L-arabinose arabinosyl transferase (EC 2.4.2.43) @ Polymyxin resistance protein PmrK CDS	5	99	95	fig|1905730.70.peg.106
NODE_45_18	- none -	Arginine ABC transporter, substrate-binding protein ArtJ CDS	1	45	45	fig|1905730.70.peg.117
NODE_45_19	Glutamine, Glutamate, Aspartate and Asparagine Biosynthesis	Aspartate--ammonia ligase (EC 6.3.1.1) CDS	1	45	45	fig|1905730.70.peg.124
NODE_45_20	- none -	Outer membrane protein assembly factor YaeT CDS	1	474	474	fig|1905730.70.peg.149
NODE_45_22	- none -	Cellulose synthase operon protein C CDS	1	81	81	fig|1905730.70.peg.160
NODE_45_23	- none -	6-phospho-beta-glucosidase (EC 3.2.1.86) CDS	1	183	183	fig|1905730.70.peg.173
NODE_45_24	- none -	PTS system, beta-glucoside-specific IIB component / PTS system, beta-glucoside-specific IIC component CDS	1	138	138	fig|1905730.70.peg.175
NODE_45_25	Biotin biosynthesis; <br>Biotin biosynthesis Experimental	Adenosylmethionine-8-amino-7-oxononanoate aminotransferase (EC 2.6.1.62) CDS	1	474	474	fig|1905730.70.peg.179
NODE_45_26	Biotin biosynthesis; <br>Biotin biosynthesis Experimental	Biotin synthase (EC 2.8.1.6) CDS	1	60	60	fig|1905730.70.peg.180
NODE_45_28	- none -	Dipeptide ABC transporter, ATP-binding protein DppF (TC 3.A.1.5.2) CDS	1	147	147	fig|1905730.70.peg.196
NODE_45_29	- none -	Spermidine/putrescine import ABC transporter ATP-binding protein PotA (TC 3.A.1.11.1) CDS	1	203	203	fig|1905730.70.peg.200
NODE_45_30	- none -	Spermidine/putrescine import ABC transporter ATP-binding protein PotA (TC 3.A.1.11.1) CDS	1	72	72	fig|1905730.70.peg.200
NODE_45_31	- none -	ABC transporter, substrate-binding protein (cluster 8, B12/iron complex) CDS	1	103	103	fig|1905730.70.peg.204
NODE_45_32	sigma-Fimbriae	Sigma-fimbriae usher protein CDS	1	34	34	fig|1905730.70.peg.210
NODE_45_34	- none -	Carbamoyl-phosphate synthase large chain (EC 6.3.5.5) CDS	1	42	42	fig|1905730.70.peg.214
NODE_45_35	- none -	Carbamoyl-phosphate synthase large chain (EC 6.3.5.5) CDS	1	33	33	fig|1905730.70.peg.214
NODE_45_36	pyrimidine conversions	Cytidine deaminase (EC 3.5.4.5) CDS	1	66	66	fig|1905730.70.peg.231
NODE_45_38	- none -	tRNA ho5U(34) carboxymethyltransferase CDS	1	375	375	fig|1905730.70.peg.270
NODE_45_40	- none -	Phosphopantothenoylcysteine decarboxylase (EC 4.1.1.36) / Phosphopantothenoylcysteine synthetase (EC 6.3.2.5) CDS	1	315	315	fig|1905730.70.peg.275
NODE_45_41	- none -	Cytosine permease CDS	1	51	51	fig|1905730.70.peg.279
NODE_45_42	- none -	hypothetical protein CDS	1	72	72	fig|1905730.70.peg.286
NODE_45_43	- none -	RNase E specificity factor CsrD CDS	1	143	143	fig|1905730.70.peg.304
NODE_45_45	Terminal cytochrome d ubiquinol oxidases; <br>Terminal cytochrome oxidases	Cytochrome d ubiquinol oxidase subunit II (EC 1.10.3.-) CDS	1	54	54	fig|1905730.70.peg.327
NODE_45_46	Terminal cytochrome d ubiquinol oxidases; <br>Terminal cytochrome oxidases	Cytochrome d ubiquinol oxidase subunit II (EC 1.10.3.-) CDS	1	110	110	fig|1905730.70.peg.327
NODE_45_48	Cysteine Biosynthesis; <br>LysR-family proteins in Escherichia coli	Cys regulon transcriptional activator CysB CDS	1	121	121	fig|1905730.70.peg.338
NODE_45_49	Cysteine Biosynthesis	Sulfite reductase [NADPH] hemoprotein beta-component (EC 1.8.1.2) CDS	1	86	86	fig|1905730.70.peg.343
NODE_45_50	Cysteine Biosynthesis	Sulfite reductase [NADPH] hemoprotein beta-component (EC 1.8.1.2) CDS	1	117	117	fig|1905730.70.peg.343
NODE_45_51	- none -	ABC transporter, substrate-binding protein (cluster 5, nickel/peptides/opines) CDS	1	164	164	fig|1905730.70.peg.375
NODE_45_52	- none -	ABC transporter, permease protein 2 (cluster 5, nickel/peptides/opines) CDS	1	138	138	fig|1905730.70.peg.377
NODE_45_53	- none -	Mandelate racemase/muconate lactonizing enzyme-like protein CDS	1	396	396	fig|1905730.70.peg.395
NODE_45_54	DNA repair, bacterial DinG and relatives	ATP-dependent helicase DinG/Rad3 CDS	1	98	98	fig|1905730.70.peg.396
NODE_45_56	DNA processing cluster	DNA polymerase III subunits gamma and tau (EC 2.7.7.7) CDS	1	103	103	fig|1905730.70.peg.414
NODE_45_57	Biogenesis of c-type cytochromes; <br>Periplasmic disulfide interchange	Cytochrome c-type biogenesis protein DsbD, protein-disulfide reductase (EC 1.8.1.8) CDS	1	1111	1111	fig|1905730.70.peg.428
NODE_45_58	- none -	tRNA-dihydrouridine(16) synthase CDS	1	48	48	fig|1905730.70.peg.434
NODE_45_59	D-Galacturonate and D-Glucuronate Utilization	4-hydroxy-2-oxoglutarate aldolase (EC 4.1.3.16) @ 2-dehydro-3-deoxyphosphogluconate aldolase (EC 4.1.2.14) CDS	1	135	135	fig|1905730.70.peg.439
NODE_45_60	- none -	Kdo2-lipid A phosphoethanolamine transferase EptB (EC 2.7.8.42) CDS	1	98	98	fig|1905730.70.peg.463
NODE_45_61	- none -	Kdo2-lipid A phosphoethanolamine transferase EptB (EC 2.7.8.42) CDS	1	116	116	fig|1905730.70.peg.463
NODE_45_62	- none -	Kdo2-lipid A phosphoethanolamine transferase EptB (EC 2.7.8.42) CDS	1	222	222	fig|1905730.70.peg.463
NODE_45_63	- none -	Kdo2-lipid A phosphoethanolamine transferase EptB (EC 2.7.8.42) CDS	1	57	57	fig|1905730.70.peg.463
NODE_45_64	Biotin biosynthesis; <br>Fatty acid metabolism cluster	Long-chain-fatty-acid--CoA ligase (EC 6.2.1.3) CDS	1	141	141	fig|1905730.70.peg.485
NODE_45_65	Biotin biosynthesis; <br>Fatty acid metabolism cluster	Long-chain-fatty-acid--CoA ligase (EC 6.2.1.3) CDS	1	513	513	fig|1905730.70.peg.485
NODE_45_66	Biotin biosynthesis; <br>Fatty acid metabolism cluster	Long-chain-fatty-acid--CoA ligase (EC 6.2.1.3) CDS	1	244	244	fig|1905730.70.peg.485
NODE_45_67	- none -	Acyl-coenzyme A dehydrogenase FadE (EC 1.3.8.-) CDS	1	198	198	fig|1905730.70.peg.486
NODE_45_68	- none -	2,4-dienoyl-CoA reductase [NADPH] (EC 1.3.1.34) CDS	1	117	117	fig|1905730.70.peg.487
NODE_45_69	Fatty acid metabolism cluster; <br>Fatty acid metabolism cluster; <br>Fatty acid metabolism cluster; <br>Polyhydroxybutyrate metabolism; <br>Polyhydroxybutyrate metabolism; <br>Polyhydroxybutyrate metabolism	Enoyl-CoA hydratase (EC 4.2.1.17) / Delta(3)-cis-delta(2)-trans-enoyl-CoA isomerase (EC 5.3.3.8) / 3-hydroxyacyl-CoA dehydrogenase (EC 1.1.1.35) / 3-hydroxybutyryl-CoA epimerase (EC 5.1.2.3) CDS	1	51	51	fig|1905730.70.peg.489
NODE_45_71	Translation initiation factors bacterial	Methionyl-tRNA formyltransferase (EC 2.1.2.9) CDS	1	60	60	fig|1905730.70.peg.556
NODE_45_72	- none -	Galactofuranose ABC transporter, ATP-binding protein CDS	1	80	80	fig|1905730.70.peg.573
NODE_45_73	Ton and Tol transport systems	TonB-dependent receptor CDS	1	39	39	fig|1905730.70.peg.592
NODE_45_74	CBSS-216591.1.peg.168; <br>Glutamine, Glutamate, Aspartate and Asparagine Biosynthesis; <br>Threonine and Homoserine Biosynthesis	Transcriptional regulator, GntR family domain / Aspartate aminotransferase (EC 2.6.1.1) CDS	1	99	99	fig|1905730.70.peg.595
NODE_45_75	Lactose and Galactose Uptake and Utilization; <br>Maltose and Maltodextrin Utilization	Aldose 1-epimerase (EC 5.1.3.3) CDS	1	241	241	fig|1905730.70.peg.598
NODE_45_76	Glycine and Serine Utilization; <br>Glycine cleavage system	Glycine dehydrogenase [decarboxylating] (glycine cleavage system P protein) (EC 1.4.4.2) CDS	1	31	31	fig|1905730.70.peg.611
NODE_45_77	Glutathione: Biosynthesis and gamma-glutamyl cycle	Gamma-glutamyltranspeptidase (EC 2.3.2.2) @ Glutathione hydrolase (EC 3.4.19.13) CDS	1	248	248	fig|1905730.70.peg.614
NODE_45_79	- none -	ABC transporter, ATP-binding protein (cluster 3, basic aa/glutamine/opines) CDS	1	123	123	fig|1905730.70.peg.638
NODE_45_80	Glycerol and Glycerol-3-phosphate Uptake and Utilization; <br>Osmoregulation	Glycerol uptake facilitator protein CDS	1	225	225	fig|1905730.70.peg.648
NODE_45_81	Glycerol and Glycerol-3-phosphate Uptake and Utilization	Glycerol kinase (EC 2.7.1.30) CDS	1	356	356	fig|1905730.70.peg.650
NODE_45_82	- none -	Glutamate/aspartate ABC transporter, permease protein GltJ (TC 3.A.1.3.4) CDS	1	264	264	fig|1905730.70.peg.662
NODE_45_84	- none -	Murein DD-endopeptidase MepH CDS	1	107	107	fig|1905730.70.peg.689
NODE_45_85	- none -	Putative capsular polysaccharide transport protein YegH CDS	1	189	189	fig|1905730.70.peg.692
NODE_45_86	- none -	Putative capsular polysaccharide transport protein YegH CDS	1	424	424	fig|1905730.70.peg.692
NODE_45_87	- none -	Uncharacterized outer membrane protein YaiW CDS	1	416	416	fig|1905730.70.peg.696
NODE_45_88	- none -	Uncharacterized outer membrane protein YaiW CDS	1	208	208	fig|1905730.70.peg.696
NODE_45_89	- none -	Uncharacterized outer membrane protein YaiW CDS	1	134	134	fig|1905730.70.peg.696
NODE_45_90	- none -	Uncharacterized outer membrane protein YaiW CDS	1	81	81	fig|1905730.70.peg.696
NODE_45_91	- none -	Uncharacterized outer membrane protein YaiW CDS	1	92	92	fig|1905730.70.peg.696
NODE_45_93	- none -	Uncharacterized protein YdiJ CDS	1	78	78	fig|1905730.70.peg.713
NODE_45_94	- none -	Uncharacterized protein YdiJ CDS	1	99	99	fig|1905730.70.peg.713
NODE_45_95	- none -	Uncharacterized protein YdiJ CDS	1	45	45	fig|1905730.70.peg.713
NODE_45_96	- none -	ABC transporter, substrate-binding protein YejA CDS	1	142	142	fig|1905730.70.peg.716
NODE_45_97	- none -	ABC transporter, substrate-binding protein YejA CDS	1	129	129	fig|1905730.70.peg.716
NODE_45_98	- none -	ABC transporter, substrate-binding protein YejA CDS	1	210	210	fig|1905730.70.peg.716
NODE_45_99	- none -	ABC transporter, substrate-binding protein (cluster 1, maltose/g3p/polyamine/iron) CDS	1	102	102	fig|1905730.70.peg.723
NODE_45_101	- none -	ABC transporter, substrate-binding protein (cluster 1, maltose/g3p/polyamine/iron) CDS	1	255	255	fig|1905730.70.peg.723
NODE_45_102	- none -	FIG018993: membrane protein CDS	1	38	38	fig|1905730.70.peg.725
NODE_45_103	- none -	Adenylate-forming enzyme CDS	1	784	784	fig|1905730.70.peg.732
NODE_45_104	- none -	Probable zinc protease pqqL (EC 3.4.99.-) CDS	1	698	698	fig|1905730.70.peg.735
NODE_45_106	- none -	Endonuclease/exonuclease/phosphatase family protein CDS	1	81	81	fig|1905730.70.peg.738
NODE_45_108	- none -	Endonuclease/exonuclease/phosphatase family protein CDS	1	36	36	fig|1905730.70.peg.738
NODE_45_109	- none -	Methyl-accepting chemotaxis sensor/transducer protein CDS	1	567	567	fig|1905730.70.peg.739
NODE_45_110	- none -	Putative oxidoreductase CDS	1	39	39	fig|1905730.70.peg.747
NODE_45_111	- none -	Putative oxidoreductase CDS	1	201	201	fig|1905730.70.peg.747
NODE_45_112	- none -	Putative oxidoreductase CDS	1	124	124	fig|1905730.70.peg.747
NODE_45_113	- none -	Putative oxidoreductase CDS	1	103	103	fig|1905730.70.peg.747
NODE_45_114	- none -	Putative oxidoreductase CDS	1	293	293	fig|1905730.70.peg.747
NODE_45_115	Single-Rhodanese-domain proteins	Rhodanese domain protein, Enterobacterial subgroup, YceA homolog CDS	1	48	48	fig|1905730.70.peg.921
NODE_45_116	- none -	probable membrane-fusion protein CDS	1	93	93	fig|1905730.70.peg.925
NODE_45_118	- none -	UPF0229 protein YeaH CDS	1	66	66	fig|1905730.70.peg.995
NODE_45_119	- none -	Cell division inhibitor Slr1223 (YfcH in EC), contains epimerase/dehydratase and DUF1731 domains CDS	1	52	52	fig|1905730.70.peg.1045
NODE_45_120	- none -	Aldo/keto reductase, SCO4109 family CDS	1	68	68	fig|1905730.70.peg.1052
NODE_45_121	- none -	SAM-dependent methyltransferase CDS	49	1269	1221	fig|1905730.70.peg.1072
NODE_45_124	- none -	Predicted ATP-dependent endonuclease of the OLD family, YbjD subgroup CDS	1	67	67	fig|1905730.70.peg.1121
NODE_45_125	- none -	T6SS lysozyme-like component TssE CDS	1	114	114	fig|1905730.70.peg.1130
NODE_45_126	- none -	cAMP-dependent protein kinase regulatory chain CDS	1	53	53	fig|1905730.70.peg.1147
NODE_45_127	- none -	cAMP-dependent protein kinase regulatory chain CDS	1	183	183	fig|1905730.70.peg.1147
NODE_45_128	- none -	Putative kinase protein CDS	1	31	31	fig|1905730.70.peg.1150
NODE_45_129	- none -	UPF0299 membrane protein YohJ CDS	1	188	188	fig|1905730.70.peg.1170
NODE_45_130	- none -	Sensory box/GGDEF family protein CDS	1	51	51	fig|1905730.70.peg.1172
NODE_45_131	- none -	Putative peptidase CDS	1	69	69	fig|1905730.70.peg.1194
NODE_45_132	- none -	Auxin efflux carrier family protein CDS	1	42	42	fig|1905730.70.peg.1196
NODE_45_133	Iron transport system including ABC transporter	Fe2+ ABC transporter, permease protein 2 CDS	1	114	114	fig|1905730.70.peg.1214
NODE_45_134	- none -	Putative L,D-transpeptidase YafK CDS	1	544	544	fig|1905730.70.peg.1240
NODE_45_135	- none -	D-aminopeptidase (EC 3.4.11.19) CDS	1	41	41	fig|1905730.70.peg.1258
NODE_45_136	- none -	Pyridoxal phosphate-containing protein YggS CDS	1	81	81	fig|1905730.70.peg.1259
NODE_45_137	- none -	Xylan 1,4-beta-xylosidase (EC 3.2.1.37) CDS	1	299	299	fig|1905730.70.peg.1279
NODE_45_138	Thiamin biosynthesis	Thiamin ABC transporter, transmembrane component CDS	1	153	153	fig|1905730.70.peg.1288
NODE_45_139	Thiamin biosynthesis	Thiamin ABC transporter, transmembrane component CDS	1	70	70	fig|1905730.70.peg.1288
NODE_45_140	- none -	ABC transporter, permease protein (cluster 10, nitrate/sulfonate/bicarbonate) CDS	1	222	222	fig|1905730.70.peg.1289
NODE_45_142	- none -	Luciferase-like monooxygenase YhbW CDS	1	54	54	fig|1905730.70.peg.1313
NODE_45_146	- none -	putative TonB-dependent receptor CDS	1	210	210	fig|1905730.70.peg.1408
NODE_45_147	- none -	putative TonB-dependent receptor CDS	1	79	79	fig|1905730.70.peg.1408
NODE_45_148	Protein chaperones	Heat shock protein GrpE CDS	1	336	336	fig|1905730.70.peg.1411
NODE_45_149	Protein chaperones	Heat shock protein GrpE CDS	1	133	133	fig|1905730.70.peg.1411
NODE_45_151	- none -	Oligopeptide transport ATP-binding protein CDS	1	87	87	fig|1905730.70.peg.1419
NODE_45_152	- none -	ABC transporter, permease protein 1 (cluster 5, nickel/peptides/opines) CDS	1	61	61	fig|1905730.70.peg.1423
NODE_45_153	GMP synthase; <br>GMP synthase; <br>Purine conversions; <br>Purine conversions; <br>Purine salvage cluster; <br>Purine salvage cluster	GMP synthase [glutamine-hydrolyzing], amidotransferase subunit (EC 6.3.5.2) / GMP synthase [glutamine-hydrolyzing], ATP pyrophosphatase subunit (EC 6.3.5.2) CDS	1	163	163	fig|1905730.70.peg.1431
NODE_45_155	- none -	Acetate operon repressor IclR CDS	1	43	43	fig|1905730.70.peg.1518
NODE_45_156	tRNA aminoacylation, Ile	Isoleucyl-tRNA synthetase (EC 6.1.1.5) CDS	1	57	57	fig|1905730.70.peg.1524
NODE_45_157	- none -	Ketol-acid reductoisomerase (NADP(+)) (EC 1.1.1.86) CDS	1	854	854	fig|1905730.70.peg.1526
NODE_45_158	Acetoin, butanediol metabolism; <br>Acetolactate synthase subunits; <br>Branched-Chain Amino Acid Biosynthesis	Acetolactate synthase large subunit (EC 2.2.1.6) CDS	1	54	54	fig|1905730.70.peg.1529
NODE_45_159	Acetoin, butanediol metabolism; <br>Acetolactate synthase subunits; <br>Branched-Chain Amino Acid Biosynthesis	Acetolactate synthase large subunit (EC 2.2.1.6) CDS	1	60	60	fig|1905730.70.peg.1529
NODE_45_160	- none -	5-keto-2-deoxygluconokinase (EC 2.7.1.92) / uncharacterized domain CDS	1	269	269	fig|1905730.70.peg.1536
NODE_45_161	- none -	5-keto-2-deoxygluconokinase (EC 2.7.1.92) / uncharacterized domain CDS	1	79	79	fig|1905730.70.peg.1536
NODE_45_162	- none -	5-keto-2-deoxygluconokinase (EC 2.7.1.92) / uncharacterized domain CDS	1	594	594	fig|1905730.70.peg.1536
NODE_45_163	- none -	5-keto-2-deoxygluconokinase (EC 2.7.1.92) / uncharacterized domain CDS	1	194	194	fig|1905730.70.peg.1536
NODE_45_164	- none -	5-keto-2-deoxygluconokinase (EC 2.7.1.92) / uncharacterized domain CDS	1	88	88	fig|1905730.70.peg.1536
NODE_45_165	- none -	Myo-inositol 2-dehydrogenase 1 (EC 1.1.1.18) CDS	1	225	225	fig|1905730.70.peg.1538
NODE_45_166	- none -	Catalase-peroxidase KatG (EC 1.11.1.21) CDS	1	666	666	fig|1905730.70.peg.1559
NODE_45_167	- none -	Catalase-peroxidase KatG (EC 1.11.1.21) CDS	1	75	75	fig|1905730.70.peg.1559
NODE_45_168	- none -	Putative outer membrane protein CDS	1	422	422	fig|1905730.70.peg.1563
NODE_45_169	Potassium homeostasis	Kup system potassium uptake protein CDS	1	123	123	fig|1905730.70.peg.1575
NODE_45_170	Potassium homeostasis	Kup system potassium uptake protein CDS	1	84	84	fig|1905730.70.peg.1575
NODE_45_172	Glycerol and Glycerol-3-phosphate Uptake and Utilization	Glycerol-3-phosphate ABC transporter, permease protein UgpE (TC 3.A.1.1.3) CDS	1	96	96	fig|1905730.70.peg.1579
NODE_45_173	- none -	L-galactonate transporter CDS	1	483	483	fig|1905730.70.peg.1602
NODE_45_174	ECSIG4-SIG7	LPS-assembly protein LptD @ Organic solvent tolerance protein precursor CDS	1	195	195	fig|1905730.70.peg.1635
NODE_45_175	- none -	Predicted L-lactate dehydrogenase, Iron-sulfur cluster-binding subunit YkgF CDS	1	93	93	fig|1905730.70.peg.1651
NODE_45_176	- none -	Predicted L-lactate dehydrogenase, Iron-sulfur cluster-binding subunit YkgF CDS	1	48	48	fig|1905730.70.peg.1651
NODE_45_180	CBSS-312309.3.peg.1965; <br>Translation termination factors bacterial	Methionine aminopeptidase (EC 3.4.11.18) CDS	1	255	255	fig|1905730.70.peg.1673
NODE_45_182	- none -	Multidrug resistance protein MdtH CDS	1	87	87	fig|1905730.70.peg.1683
NODE_45_183	- none -	Multidrug efflux transporter MdtK/NorM (MATE family) CDS	1	158	158	fig|1905730.70.peg.1685
NODE_45_184	- none -	Murein DD-endopeptidase MepM CDS	1	116	116	fig|1905730.70.peg.1692
NODE_45_185	Methionine Biosynthesis	5-methyltetrahydrofolate--homocysteine methyltransferase (EC 2.1.1.13) CDS	1	59	59	fig|1905730.70.peg.1702
NODE_45_187	Methionine Biosynthesis	5-methyltetrahydrofolate--homocysteine methyltransferase (EC 2.1.1.13) CDS	1	111	111	fig|1905730.70.peg.1702
NODE_45_188	- none -	Outer-membrane-phospholipid-binding lipoprotein MlaA CDS	1	32	32	fig|1905730.70.peg.1727
NODE_45_189	- none -	Membrane-bound lytic murein transglycosylase B CDS	1	116	116	fig|1905730.70.peg.1736
NODE_45_193	- none -	Lipid A export permease/ATP-binding protein MsbA CDS	1	284	284	fig|1905730.70.peg.1783
NODE_45_194	- none -	Protein-methionine-sulfoxide reductase catalytic subunit MsrP CDS	1	110	110	fig|1905730.70.peg.1792
NODE_45_195	D-Galacturonate and D-Glucuronate Utilization	D-mannonate oxidoreductase (EC 1.1.1.57) CDS	1	82	82	fig|1905730.70.peg.1797
NODE_45_196	- none -	2,3-diketo-5-methylthiopentyl-1-phosphate enolase-phosphatase (EC 3.1.3.77) CDS	1	72	72	fig|1905730.70.peg.1799
NODE_45_197	- none -	UDP-N-acetylglucosamine 1-carboxyvinyltransferase (EC 2.5.1.7) CDS	1	126	126	fig|1905730.70.peg.1806
NODE_45_198	- none -	UDP-N-acetylmuramate--L-alanine ligase (EC 6.3.2.8) CDS	1	171	171	fig|1905730.70.peg.1807
NODE_45_199	- none -	Peptidoglycan lipid II flippase MurJ CDS	1	54	54	fig|1905730.70.peg.1811
NODE_45_200	NAD and NADP cofactor biosynthesis global	NAD kinase (EC 2.7.1.23) CDS	1	603	603	fig|1905730.70.peg.1823
NODE_45_201	- none -	Periplasmic nitrate reductase (EC 1.7.99.4) CDS	1	81	81	fig|1905730.70.peg.1835
NODE_45_202	- none -	Assimilatory nitrate reductase large subunit (EC 1.7.99.4) CDS	1	201	201	fig|1905730.70.peg.1849
NODE_45_203	- none -	Endonuclease VIII CDS	1	87	87	fig|1905730.70.peg.1854
NODE_45_204	Ribonucleotide reduction	Ribonucleotide reductase of class Ia (aerobic), alpha subunit (EC 1.17.4.1) CDS	1	342	342	fig|1905730.70.peg.1876
NODE_45_205	Ribonucleotide reduction	Ribonucleotide reductase of class Ia (aerobic), alpha subunit (EC 1.17.4.1) CDS	1	144	144	fig|1905730.70.peg.1876
NODE_45_206	Ribonucleotide reduction	Ribonucleotide reductase of class III (anaerobic), large subunit (EC 1.17.4.2) CDS	1	354	354	fig|1905730.70.peg.1878
NODE_45_207	- none -	Two-component system response regulator OmpR CDS	1	33	33	fig|1905730.70.peg.1919
NODE_45_208	- none -	Two-component system response regulator OmpR CDS	1	42	42	fig|1905730.70.peg.1919
NODE_45_209	- none -	Two-component system response regulator OmpR CDS	1	84	84	fig|1905730.70.peg.1919
NODE_45_210	Chorismate: Intermediate for synthesis of Tryptophan, PAPA antibiotics, PABA, 3-hydroxyanthranilate and more.; <br>Folate Biosynthesis; <br>Tryptophan synthesis	Para-aminobenzoate synthase, aminase component (EC 2.6.1.85) CDS	1	46	46	fig|1905730.70.peg.1944
NODE_45_211	- none -	Kumamolysin CDS	1	70	70	fig|1905730.70.peg.1966
NODE_45_212	Pyridoxin (Vitamin B6) Biosynthesis	Erythronate-4-phosphate dehydrogenase (EC 1.1.1.290) CDS	1	102	102	fig|1905730.70.peg.1980
NODE_45_213	D-Galacturonate and D-Glucuronate Utilization	Exopolygalacturonate lyase (EC 4.2.2.9) CDS	1	91	91	fig|1905730.70.peg.1990
NODE_45_214	Aminopeptidases (EC 3.4.11.-)	Membrane alanine aminopeptidase N (EC 3.4.11.2) CDS	1	57	57	fig|1905730.70.peg.1995
NODE_45_215	- none -	6-phosphofructokinase (EC 2.7.1.11) CDS	1	57	57	fig|1905730.70.peg.1999
NODE_45_216	- none -	Transcriptional regulator, LysR family CDS	1	54	54	fig|1905730.70.peg.2013
NODE_45_217	CBSS-56780.10.peg.1536; <br>CBSS-56780.10.peg.1536; <br>Glycyl-tRNA synthetase containing cluster; <br>Phosphate metabolism; <br>Phosphate metabolism	Phosphate starvation-inducible protein PhoH, predicted ATPase CDS	1	158	158	fig|1905730.70.peg.2030
NODE_45_218	- none -	DNA polymerase II (EC 2.7.7.7) CDS	1	66	66	fig|1905730.70.peg.2055
NODE_45_220	- none -	DNA polymerase II (EC 2.7.7.7) CDS	1	78	78	fig|1905730.70.peg.2055
NODE_45_221	Phosphate metabolism; <br>Polyphosphate; <br>Purine conversions	Polyphosphate kinase (EC 2.7.4.1) CDS	1	45	45	fig|1905730.70.peg.2068
NODE_45_222	Phosphate metabolism; <br>Polyphosphate; <br>Purine conversions	Polyphosphate kinase (EC 2.7.4.1) CDS	1	30	30	fig|1905730.70.peg.2068
NODE_45_223	- none -	Phosphoenolpyruvate synthase regulatory protein CDS	1	96	96	fig|1905730.70.peg.2071
NODE_45_224	- none -	Ribosomal protein L11 methyltransferase CDS	1	147	147	fig|1905730.70.peg.2084
NODE_45_225	- none -	Phosphate ABC transporter, permease protein PstC (TC 3.A.1.7.1) CDS	1	636	636	fig|1905730.70.peg.2111
NODE_45_226	Proline, 4-hydroxyproline uptake and utilization	Proline/sodium symporter PutP (TC 2.A.21.2.1) @ Propionate/sodium symporter CDS	1	262	262	fig|1905730.70.peg.2136
NODE_45_227	Proline, 4-hydroxyproline uptake and utilization	Proline/sodium symporter PutP (TC 2.A.21.2.1) @ Propionate/sodium symporter CDS	1	33	33	fig|1905730.70.peg.2136
NODE_45_228	DNA repair, bacterial; <br>Proteolysis in bacteria, ATP-dependent	DNA repair protein RadA CDS	1	120	120	fig|1905730.70.peg.2164
NODE_45_229	- none -	alpha-galactosidase (EC 3.2.1.22) CDS	1	162	162	fig|1905730.70.peg.2166
NODE_45_230	- none -	alpha-galactosidase (EC 3.2.1.22) CDS	1	692	692	fig|1905730.70.peg.2166
NODE_45_231	- none -	alpha-galactosidase (EC 3.2.1.22) CDS	1	270	270	fig|1905730.70.peg.2166
NODE_45_232	- none -	alpha-galactosidase (EC 3.2.1.22) CDS	1	92	92	fig|1905730.70.peg.2166
NODE_45_233	- none -	Ribose ABC transporter, ATP-binding protein RbsA (TC 3.A.1.2.1) CDS	1	36	36	fig|1905730.70.peg.2175
NODE_45_234	- none -	Ribose ABC transporter, substrate-binding protein RbsB (TC 3.A.1.2.1) CDS	1	336	336	fig|1905730.70.peg.2177
NODE_45_235	- none -	Ribose ABC transporter, permease protein RbsC (TC 3.A.1.2.1) CDS	1	99	99	fig|1905730.70.peg.2180
NODE_45_236	D-ribose utilization; <br>Deoxyribose and Deoxynucleoside Catabolism	Ribokinase (EC 2.7.1.15) CDS	1	142	142	fig|1905730.70.peg.2182
NODE_45_237	- none -	Sensor histidine kinase RcsC (EC 2.7.13.3) CDS	1	33	33	fig|1905730.70.peg.2186
NODE_45_238	- none -	ATP-dependent DNA helicase RecG (EC 3.6.4.12) CDS	1	33	33	fig|1905730.70.peg.2194
NODE_45_239	- none -	Rhamnulose-1-phosphate aldolase (EC 4.1.2.19) CDS	1	30	30	fig|1905730.70.peg.2206
NODE_45_240	Riboflavin, FMN and FAD metabolism; <br>Riboflavin synthesis cluster	GTP cyclohydrolase II (EC 3.5.4.25) CDS	1	33	33	fig|1905730.70.peg.2225
NODE_45_241	- none -	Uncharacterized protease YegQ CDS	1	288	288	fig|1905730.70.peg.2239
NODE_45_242	- none -	23S rRNA (guanosine(2251)-2'-O)-methyltransferase (EC 2.1.1.185) CDS	1	273	273	fig|1905730.70.peg.2240
NODE_45_243	- none -	23S rRNA (guanine(2445)-N(2))-methyltransferase (EC 2.1.1.173) / 23S rRNA (guanine(2069)-N(7))-methyltransferase (EC 2.1.1.264) CDS	1	90	90	fig|1905730.70.peg.2247
NODE_45_244	RNA methylation	16S rRNA (cytosine(967)-C(5))-methyltransferase (EC 2.1.1.176) CDS	1	99	99	fig|1905730.70.peg.2337
NODE_45_245	- none -	SSU rRNA pseudouridine(516) synthase (EC 5.4.99.19) CDS	1	57	57	fig|1905730.70.peg.2349
NODE_45_250	Arginine and Ornithine Degradation	Ornithine decarboxylase (EC 4.1.1.17) CDS	1	132	132	fig|1905730.70.peg.2418
NODE_45_251	- none -	ABC transporter, substrate-binding protein (cluster 10, nitrate/sulfonate/bicarbonate) CDS	1	71	71	fig|1905730.70.peg.2432
NODE_45_253	- none -	Syd protein CDS	1	301	301	fig|1905730.70.peg.2452
NODE_45_254	- none -	Inner membrane component of TAM transport system CDS	1	94	94	fig|1905730.70.peg.2459
NODE_45_255	- none -	HesA/MoeB/ThiF family protein => sulfur transfer pathway protein CsdL CDS	1	42	42	fig|1905730.70.peg.2466
NODE_45_257	CBSS-216591.1.peg.168; <br>Lysine Biosynthesis DAP Pathway; <br>Methionine Biosynthesis; <br>Threonine and Homoserine Biosynthesis; <br>Threonine and Homoserine Biosynthesis	Aspartokinase (EC 2.7.2.4) / Homoserine dehydrogenase (EC 1.1.1.3) CDS	1	68	68	fig|1905730.70.peg.2485
NODE_45_258	CBSS-216591.1.peg.168; <br>Lysine Biosynthesis DAP Pathway; <br>Methionine Biosynthesis; <br>Threonine and Homoserine Biosynthesis; <br>Threonine and Homoserine Biosynthesis	Aspartokinase (EC 2.7.2.4) / Homoserine dehydrogenase (EC 1.1.1.3) CDS	1	213	213	fig|1905730.70.peg.2485
NODE_45_259	CBSS-269482.1.peg.1294; <br>Methionine Biosynthesis; <br>Threonine and Homoserine Biosynthesis	Homoserine kinase (EC 2.7.1.39) CDS	1	468	468	fig|1905730.70.peg.2486
NODE_45_260	tRNA aminoacylation, Thr	Threonyl-tRNA synthetase (EC 6.1.1.3) CDS	1	51	51	fig|1905730.70.peg.2488
NODE_45_262	CBSS-272943.3.peg.1367; <br>DNA topoisomerases, Type I, ATP-independent	DNA topoisomerase I (EC 5.99.1.2) CDS	1	38	38	fig|1905730.70.peg.2501
NODE_45_263	- none -	Triosephosphate isomerase (EC 5.3.1.1) CDS	1	5	5	fig|1905730.70.peg.2505
NODE_45_263	- none -	PTS system, trehalose-specific IIB component (EC 2.7.1.201) / PTS system, trehalose-specific IIC component CDS	6	455	450	fig|1905730.70.peg.2506
NODE_45_264	- none -	Trk potassium uptake system protein TrkH CDS	1	112	112	fig|1905730.70.peg.2513
NODE_45_265	- none -	Trk potassium uptake system protein TrkH CDS	1	33	33	fig|1905730.70.peg.2513
NODE_45_266	RNA methylation	tRNA (uracil(54)-C5)-methyltransferase (EC 2.1.1.35) @ tmRNA (uracil(341)-C5)-methyltransferase CDS	1	95	95	fig|1905730.70.peg.2514
NODE_45_267	Auxin biosynthesis; <br>Chorismate: Intermediate for synthesis of Tryptophan, PAPA antibiotics, PABA, 3-hydroxyanthranilate and more.; <br>Tryptophan synthesis	Tryptophan synthase alpha chain (EC 4.2.1.20) CDS	1	123	123	fig|1905730.70.peg.2521
NODE_45_268	Thioredoxin-disulfide reductase; <br>pyrimidine conversions	Thioredoxin reductase (EC 1.8.1.9) CDS	1	165	165	fig|1905730.70.peg.2532
NODE_45_269	- none -	2-polyprenyl-3-methyl-6-methoxy-1,4-benzoquinol hydroxylase CDS	1	69	69	fig|1905730.70.peg.2559
NODE_45_270	- none -	Bis-ABC ATPase Uup CDS	1	36	36	fig|1905730.70.peg.2590
NODE_45_272	- none -	Putative hydrolase YcdX (EC 3.1.-.-) CDS	1	10	10	fig|1905730.70.peg.2675
NODE_45_272	- none -	Anaerobic respiratory reductase chaperone CDS	11	79	69	fig|1905730.70.peg.2676
NODE_45_273	- none -	FIG01269488: protein, clustered with ribosomal protein L32p CDS	1	59	59	fig|1905730.70.peg.2677
NODE_45_274	- none -	FIG01269488: protein, clustered with ribosomal protein L32p CDS	1	378	378	fig|1905730.70.peg.2677
NODE_45_275	- none -	Uncharacterized fumarylacetoacetase-like protein YcgM CDS	1	315	315	fig|1905730.70.peg.2684
NODE_45_276	- none -	Spermidine/putrescine import ABC transporter permease protein PotC (TC 3.A.1.11.1) CDS	1	239	239	fig|1905730.70.peg.2697
NODE_45_277	- none -	Putative formate dehydrogenase oxidoreductase protein CDS	1	51	51	fig|1905730.70.peg.2700
NODE_45_278	- none -	Protein YeeZ CDS	1	29	29	fig|1905730.70.peg.2725
NODE_45_280	- none -	Uncharacterized transporter KPN 00538, MFS-type CDS	1	39	39	fig|1905730.70.peg.2727
NODE_45_281	CRISPRs	CRISPR-associated protein Cas1 CDS	1	30	30	fig|1905730.70.peg.2755
NODE_45_283	- none -	Amino acid ABC transporter, substrate-binding protein YhdW CDS	1	120	120	fig|1905730.70.peg.2779
NODE_45_284	- none -	Bis-ABC ATPase YheS CDS	1	242	242	fig|1905730.70.peg.2781
NODE_45_285	- none -	Bis-ABC ATPase YheS CDS	1	256	256	fig|1905730.70.peg.2781
NODE_45_287	- none -	Oxalate/formate antiporter CDS	1	174	174	fig|1905730.70.peg.2790
NODE_45_288	- none -	FIG000605: protein co-occurring with transport systems (COG1739) CDS	1	72	72	fig|1905730.70.peg.2798
NODE_45_289	- none -	FIG023911: putative membrane protein CDS	1	49	49	fig|1905730.70.peg.2807
NODE_45_290	- none -	FIG023911: putative membrane protein CDS	1	177	177	fig|1905730.70.peg.2807
NODE_45_291	- none -	NADPH-dependent broad range aldehyde dehydrogenase YqhD CDS	1	226	226	fig|1905730.70.peg.2830
NODE_45_292	Glutathione: Non-redox reactions	Glutathione S-transferase, omega (EC 2.5.1.18) CDS	1	804	804	fig|1905730.70.peg.2834

[truncated: 14 more sheets: NODE_46, NODE_47, NODE_48, NODE_49, NODE_50, NODE_51, NODE_52, NODE_53, NODE_54, NODE_55, NODE_56, NODE_57, NODE_58, NODE_61]
